# Supplementary material for: RNA sequencing of blood from sex- and age-matched discordant siblings supports immune and transcriptional dysregulation in autism spectrum disorder
Source: Sci Rep. 2023 Jan 16;13:807. doi: 10.1038/s41598-023-27378-w (PMC9842630; doi:10.1038/s41598-023-27378-w)
Supplement: Supplementary file 2 — Supplementary Information 2. [file 41598_2023_27378_MOESM2_ESM.csv]

	baseMean	log2FoldChange	lfcSE	stat	pvalue	padj
LTA	188.102558618439	0.560208045201212	0.104032006319421	5.3849585816998	7.24613322424292e-08	0.00112431003107353
CISH	1394.16516158838	0.707082117747934	0.156482101813906	4.51861337208277	6.22459404929922e-06	0.0156479228376842
PKD2	477.577427955694	-0.480939597930091	0.107099913189965	-4.49056944684018	7.10330097049814e-06	0.0156479228376842
PLEKHB1	505.465748691647	0.518466321566756	0.113124547768402	4.58314602616757	4.58031937873312e-06	0.0156479228376842
SNORD73A	26.7299782550667	-0.898886498444276	0.202027146803567	-4.44933521393673	8.61364882901394e-06	0.0156479228376842
TRAV8-4	79.4084933768276	0.683723235399088	0.147036901577144	4.65001117451028	3.31917044676919e-06	0.0156479228376842
TRAV8-6	111.431853465252	0.512094985301985	0.11538662550227	4.43807922341842	9.07652136756626e-06	0.0156479228376842
WRNIP1	1219.36257603925	0.235935070350391	0.0519984970051833	4.5373440375954	5.69671311790786e-06	0.0156479228376842
ZNF428	235.590088601076	0.541601376551281	0.120723668278672	4.48628992370477	7.24741068015575e-06	0.0156479228376842
IGF2BP3	127.259491807862	-1.11903943377769	0.254920821522415	-4.38975297150961	1.13479497439959e-05	0.0176074788227841
CYP4V2	465.793687798092	-0.96295548624289	0.221764683390606	-4.34224003353493	1.41037321830065e-05	0.0198939553228662
PYGO2	2073.44511518383	0.229637303851769	0.0540531032690273	4.2483648479689	2.1533649431257e-05	0.0278430087146152
MAL	931.676899476224	0.609551526305855	0.144375515256193	4.22198684606743	2.42158244976916e-05	0.0289025179158602
LRFN3	107.534765208002	0.664621883615625	0.158503396016558	4.1931081624661	2.75158163354968e-05	0.0304953861615406
LZTS1	20.4697969216667	1.32142953090632	0.316957342685895	4.16910843493492	3.05793486734655e-05	0.0311552537092135
RUFY3	778.142726556898	-0.549771007329918	0.132225149295709	-4.15783994390061	3.21270984369306e-05	0.0311552537092135
HTRA1	24.7200411063445	1.51414892706108	0.370183596495617	4.09026478048982	4.3088100196496e-05	0.0318359506023253
TMEM204	516.953837497708	0.982309518749123	0.238714337320258	4.11500008661508	3.87179269342471e-05	0.0318359506023253
TRIP13	32.0734414574748	-0.974058005263748	0.237979787508718	-4.09302830068316	4.25775730526349e-05	0.0318359506023253
TSPAN2	945.204810280962	-0.683349017690326	0.165266609634488	-4.13482807689742	3.55220460715923e-05	0.0318359506023253
ZGRF1	284.623094872179	-0.584409920069197	0.142587252738594	-4.09861266589237	4.15633909520972e-05	0.0318359506023253
PDK4	1114.68087991551	-1.03637543737487	0.254112343395164	-4.07841438762078	4.53438936723985e-05	0.0318833056596292
POLR2I	156.516623183122	0.71817027853797	0.176507946555194	4.06877023133572	4.72619251206156e-05	0.0318833056596292
ZNF575	49.3465182640682	0.57088984023461	0.140728412336391	4.05667790005318	4.97756519682263e-05	0.0321799589974583
PI16	121.557338256627	0.911731436525432	0.225642069918854	4.0406092571891	5.33125207748502e-05	0.033087882893703
AC005498.3	4.20808363814374	-3.58730373210051	0.902319741362434	-3.97564584665293	7.01885125339128e-05	0.0418863446336996
CBWD5	101.065545436711	-0.80201045973453	0.203951934808654	-3.93235033777429	8.41193511947169e-05	0.0434532670826662
MIR3671	26.1653127734853	-1.16378563517643	0.29599335161588	-3.93179653807466	8.43134110063391e-05	0.0434532670826662
RF00278	80.8733713782761	-1.21160532573203	0.308566949535628	-3.92655573630104	8.61709312356704e-05	0.0434532670826662
TSPAN18	804.866492662796	0.578451501286256	0.1473852603841	3.92475814595542	8.68169167029294e-05	0.0434532670826662
ZBTB8A	7.81169599789525	-1.40729900691602	0.358015846089942	-3.93082882304175	8.4653528950029e-05	0.0434532670826662
BAHD1	1389.67956367235	0.311750722260834	0.0796086623352627	3.91604020361417	9.00152435922017e-05	0.0436461412367688
E2F7	28.85162774879	-1.05980242634711	0.272620325300146	-3.88746666331758	0.000101295894247263	0.0449059170040152
LHX4	8.57427161427152	-1.35539932542449	0.348448273168107	-3.88981501644746	0.000100320664632033	0.0449059170040152
SPATC1L	58.0717406824413	1.19850942004306	0.307637320595041	3.89585183528731	9.78541981086417e-05	0.0449059170040152
PI4KAP1	321.256696906762	-1.11631430709076	0.288136585979845	-3.87425395249476	0.000106951838917615	0.0460962425734921
TGFB1I1	21.3338367415055	1.34880838469212	0.348749437695668	3.86755715967388	0.000109931065924251	0.046099741050829
FBXL16	214.35796147341	0.805213056608274	0.210503668295835	3.82517351420524	0.000130680013731829	0.0533587129753435
TRBV5-1	286.756450296284	0.66230652619851	0.173881926770198	3.80894402598732	0.000139561543990533	0.0555240235014643
FXYD5	5214.18909116408	0.471856734621165	0.124255889269237	3.79745972119478	0.000146186521475635	0.056705751680399
C11orf54	546.898849375272	-0.444748141780901	0.118259680072249	-3.76077579027094	0.00016938720617205	0.0597320884310347
FNBP1	8279.44486784366	0.211591986969243	0.0560642533237053	3.77409801121487	0.000160587621894909	0.0597320884310347
HSD17B13	30.6526944233184	-0.815113370897832	0.216700032636972	-3.76148245562729	0.000168909270911615	0.0597320884310347
MAN1A1	2864.49917911509	-0.622803095974396	0.165500051316972	-3.76315953389997	0.000167780093977823	0.0597320884310347
FAM126B	4039.45660090565	-0.79691055835458	0.213369907714821	-3.7348779258024	0.000187806264500311	0.0647555999997072
DSC2	1025.37515587616	-1.25262712305517	0.337337102517781	-3.71328002080395	0.000204590301355295	0.0661338149130992
LTB	4548.4057766537	0.739046579674179	0.199021394661234	3.71340267679338	0.00020449112540473	0.0661338149130992
THAP11	1027.4262720402	0.389660090256666	0.104707073926321	3.72143042150961	0.000198097451307135	0.0661338149130992
CPLX1	1.95603895014364	1.88906391588952	0.515467972926861	3.66475516444463	0.000247575305086443	0.0724788383720992
GP9	110.768498556719	1.44270581330311	0.392824952832668	3.6726430001448	0.000240054738074712	0.0724788383720992
GTF2H2C	72.6587663267715	-0.551347416781876	0.150367854345851	-3.6666574726388	0.000245741611322668	0.0724788383720992
HCST	1312.06524612016	0.513655535597127	0.139637368487288	3.67849624467742	0.000234613144861271	0.0724788383720992
SLC5A5	25.0105306788687	0.687537535506458	0.186646390146968	3.68363692951726	0.000229929678814588	0.0724788383720992
KNTC1	643.772627263418	-0.395362430547232	0.108042912758899	-3.65930925455051	0.000252896001287047	0.0726654510364783
TMEM25	188.512970623967	0.412909443799615	0.11339322303894	3.64139436849606	0.000271165383457267	0.0764982198131445
TTK	41.3266613896985	-0.862552042532041	0.237391676161541	-3.63345529413209	0.000279650919182822	0.0774832796792976
TMEM56-RWDD3	18.7976346531334	-1.12087829177517	0.309849291617778	-3.6174950922846	0.00029746796920383	0.0809739124590636
PRPF19	2734.26604187832	0.284748782337275	0.0788888784242981	3.60949208589041	0.000306797133267679	0.0820735227548502
FBXO43	5.79585703293307	-1.51575168325617	0.421946508502831	-3.59228398081649	0.000327792352331775	0.0833520544461796
FKBP14	142.067104306447	-0.511334772182192	0.142779566801993	-3.58128816073039	0.000341904299408208	0.0833520544461796
MAP2K5	478.104263064675	0.274014767945348	0.0765439201993629	3.57983713444074	0.000343808422567382	0.0833520544461796
NBL1	51.8522200559752	1.03728075715938	0.289352736243147	3.58483133986244	0.000337296105903388	0.0833520544461796
RPLP2	16438.4323015604	0.67873048841444	0.188840722732375	3.59419556647395	0.000325395364715105	0.0833520544461796
TJP3	41.106278365635	0.978710066258509	0.272258572317622	3.59478145326028	0.000324663996646705	0.0833520544461796
DHRS1	492.872837232852	0.388127660964926	0.108774135555152	3.56819807377951	0.000359444739287366	0.0856220725166126
FGFR1OP	618.779817609482	-0.472634854023689	0.132617708320004	-3.5638894685409	0.000365399869933661	0.0856220725166126
IL15	352.153811761926	-0.680841599815097	0.191204674427591	-3.56079997444273	0.000369726660132318	0.0856220725166126
CDKN2B-AS1	13.695591965588	-1.0637166573201	0.299319739980209	-3.55378050706057	0.000379735996238955	0.0866468193771122
KANSL1L	381.378263237699	-0.476602639089985	0.134371937096676	-3.54689118418443	0.000389805559864567	0.087655406766067
RF00190	5.38602010874621	-2.10629832304543	0.595832148117364	-3.53505316841438	0.000407693117216987	0.0903680915248395
TMEM260	895.406060101117	-0.389067823432514	0.110427788226425	-3.52327824075183	0.000426243627781936	0.0931492412487959
BCAP31	3415.70589174963	0.31150584854756	0.0886709598287483	3.51305375682384	0.000442987840942388	0.0954638797230845
BRCA2	153.314540622996	-0.633970197125591	0.180875442933285	-3.50500978377384	0.000456590503726447	0.0957359223759398
NDUFB11	924.337798728088	0.368688754167422	0.105115575486939	3.50746073985234	0.00045240510454981	0.0957359223759398
CALM3	7351.29735080322	0.322611781109144	0.0924675332537225	3.48891951322986	0.00048497715330508	0.0994097949048535
MFSD9	480.835119439845	-0.41847305068757	0.119980323621285	-3.4878473241035	0.000486926038461515	0.0994097949048535
FGF13	21.1028631320861	-2.06395821969429	0.599480661512389	-3.44291042597983	0.000575489891367717	0.103829083191413
FTX	2647.24306910693	-0.597790203815615	0.173116808790117	-3.45310318503134	0.000554176977640938	0.103829083191413
GTF2IRD1	5.65181445358783	1.65551466626115	0.479214829077529	3.4546398938613	0.000551028264941928	0.103829083191413
IGKV1D-16	39.7334676594071	-2.04879752712571	0.593870996280238	-3.44990332910435	0.000560787330276723	0.103829083191413
MAP3K8	1229.98724913082	-0.356763664891464	0.103156298467394	-3.45847679872144	0.000543239059505949	0.103829083191413
MORC2	1586.57175082896	0.224680462486179	0.0648478830281312	3.46473087469504	0.000530762337472598	0.103829083191413
MS4A4E	66.8254042257867	-0.835160414373561	0.241941145758381	-3.45191559606653	0.000556621816449996	0.103829083191413
POM121C	1511.59940871833	0.330199187651362	0.095773330259171	3.44771542096129	0.000565349365971226	0.103829083191413
PPIEL	350.210954602148	-0.844518523709643	0.245145051615539	-3.44497479408273	0.00057111264571399	0.103829083191413
SNORA32	74.6368242262622	-0.820501283044393	0.237398171960867	-3.4562240992304	0.000547799683475888	0.103829083191413
CCNE2	56.7249912973066	-0.717025247922688	0.208796909453821	-3.43407979456358	0.000594569140297057	0.106038330814358
CAND2	33.1893529430163	0.932400459449765	0.271905142912869	3.42913874103716	0.000605499917179181	0.106456542150704
CTDNEP1	2193.18992339167	0.297892935801004	0.0870062647189917	3.42381019071584	0.000617497344261626	0.106456542150704
RPL18	12606.4683843706	0.516735829201499	0.150822345676177	3.42612248128639	0.000612264223847373	0.106456542150704
RNF150	20.6509692525559	-3.45466849460451	1.01174523972764	-3.41456362624893	0.000638842707285524	0.10874628676597
RPL19	32248.4335606698	0.452028844862226	0.13262822416069	3.40824019715862	0.000653833134120714	0.10874628676597
SLC35F5	883.220712847051	-0.903843610918118	0.264951284110502	-3.41135772922375	0.000646402245659937	0.10874628676597
SNPH	327.960713689285	0.607243569000589	0.178277574422623	3.40616912119897	0.000658813544470298	0.10874628676597
MFHAS1	1183.95461607901	0.368868624294922	0.108499966030484	3.399711887387	0.00067456891499579	0.109027200886194
RPS3	33935.0402665348	0.310457384798385	0.0912696355931356	3.40154075099358	0.000670071375308126	0.109027200886194
NFATC1	976.990121403568	0.407129267554127	0.120089958605393	3.39020241394142	0.000698410350752171	0.111716855693512
FAM171A1	201.216512336372	0.367843722320386	0.108691404034279	3.3842945133396	0.000713614123753442	0.112120325651299
RNFT1	489.142143167553	-0.523158356722596	0.154718666915646	-3.38135253587614	0.000721299367972623	0.112120325651299
SEPSECS	660.884590646029	-0.462968356731991	0.137170325286337	-3.37513493363498	0.000737795066859931	0.112120325651299
STARD4	608.533534786656	-0.671538088018862	0.19886589656888	-3.3768388627975	0.000733239917721284	0.112120325651299
TMEM109	1817.71652655291	0.31780470683428	0.0942279451444914	3.37272245878811	0.000744289349193336	0.112120325651299
ZNF518A	2058.11660271799	-0.44659425187785	0.132166044358922	-3.37903925356983	0.000727396213650349	0.112120325651299
NPM2	3.5728108518098	1.5498099983801	0.461097449141891	3.3611333163181	0.000776233488614941	0.114705131517614
RASA3	5919.7974976912	0.286866039284434	0.0852907131890059	3.36339125982841	0.000769911608083641	0.114705131517614
C15orf62	24.1539345606504	0.577852930251057	0.173037811207575	3.33946046946855	0.000839412968616447	0.115590440532925
CENPU	94.1556833930334	-0.543808371139127	0.163572502799563	-3.3245708284203	0.000885547367039803	0.115590440532925
CLSTN1	3749.3369346544	0.310697769683981	0.0931874079605971	3.33411752170803	0.000855704950791569	0.115590440532925
DBP	336.397162828031	0.565157340783789	0.170240785963562	3.31975288756452	0.000900971611033684	0.115590440532925
DHCR7	189.099112462944	0.525949777281718	0.157997067608092	3.32885784049059	0.000872029023998666	0.115590440532925
EFCAB13	112.702033903468	-0.69577676134569	0.207456766634679	-3.35383980302228	0.000796984895782635	0.115590440532925
EHD4	792.026157009177	0.422467418505218	0.12726402786668	3.31961376350424	0.000901420682165757	0.115590440532925
EMP3	4165.93856200729	0.349450494924367	0.10518783183471	3.32215702927964	0.000893244087903367	0.115590440532925
HORMAD1	68.8369345999002	-0.858957735537549	0.256548774204466	-3.34812644574544	0.000813598812560258	0.115590440532925
KLF2	4215.40169011495	0.481029099584898	0.144430553835109	3.33052174080888	0.000866833941656644	0.115590440532925
NEFL	85.2364661040409	1.27872333812549	0.38464168033783	3.32445338997684	0.000885920407863619	0.115590440532925
RHOT1	1669.62978194688	-0.303090066106384	0.0912928207486682	-3.31997701046832	0.000900248612722329	0.115590440532925
RPL13	20228.8314798484	0.508332052470741	0.151946988650584	3.34545657656761	0.000821472210444063	0.115590440532925
RTN4RL1	11.0909630689624	1.06376966661301	0.319438976832321	3.33011856336931	0.000868090114056584	0.115590440532925
TMEM203	790.455222618946	0.300313842280822	0.0901526686031842	3.33116974720608	0.000864818491229795	0.115590440532925
UBN2	1486.95402100251	-0.473189898269298	0.141348099808751	-3.34769196692096	0.000814875294627053	0.115590440532925
AEN	545.024711220172	0.322829769981485	0.0993078456278898	3.25079824197516	0.00115081494072703	0.117037718250793
BAG3	335.525096859706	0.381237366013275	0.117092895514797	3.25585394687843	0.00113051889481096	0.117037718250793
CD3E	10586.3923893034	0.327928594506377	0.100627592442543	3.25883375072915	0.00111871203758412	0.117037718250793
CUTA	1133.70293299956	0.425084398788719	0.129626547291468	3.27930048027051	0.00104064767073591	0.117037718250793
DNAJC3	3023.53913475149	-0.338275634476613	0.103209592963225	-3.27756000934084	0.00104708470842126	0.117037718250793
DPY19L3	955.599252453084	-0.420696757088442	0.12789663153619	-3.28934978220596	0.00100419143587506	0.117037718250793
EIF3B	3387.6594879588	0.219422377312508	0.0674511392417685	3.25305665373599	0.00114170731819592	0.117037718250793
FCRL2	1211.7241968414	-0.747819198996667	0.227201906265392	-3.2914301261326	0.000996793759833246	0.117037718250793
FER1L4	15.9133147431046	-1.68229287660091	0.515070748691028	-3.26613942041205	0.00109024557258289	0.117037718250793
GALNT3	813.845451685876	-0.471518132550161	0.143486453533727	-3.28615085910761	0.0010156659824928	0.117037718250793
GAS2L3	13.5197995747783	-0.935090581223887	0.284421755456358	-3.28769007041506	0.00101012976242027	0.117037718250793
GPRC5B	45.9047890573977	0.828599327363912	0.254839080804898	3.25146097979485	0.00114813534371207	0.117037718250793
HTR2B	4.92885701017712	-2.14983720707957	0.649956316469104	-3.30766415004409	0.00094077558915023	0.117037718250793
KIAA1841	187.154669928695	-0.439356746145133	0.134986708445826	-3.25481487180243	0.00113466303058	0.117037718250793
LMNA	364.631347680763	0.868479976545652	0.267225299965719	3.24999158633956	0.00115408422869111	0.117037718250793
MAPK8IP1	12.8185235797251	1.09901538826191	0.337886426539886	3.25261774945012	0.00114347207899376	0.117037718250793
MIR1304	19.506337145644	-0.750105594774697	0.228983650571865	-3.27580415851254	0.00105361594294389	0.117037718250793
MIR17HG	71.2163845332786	-0.901127264055752	0.275790065201978	-3.26743917840478	0.00108525182557438	0.117037718250793
MTFR2	45.9680777446428	-0.451152454737304	0.138033225655532	-3.2684337600222	0.00108144488134948	0.117037718250793
MYC	2157.21512359782	0.431504364351615	0.131106484660789	3.29125111902774	0.000997428317323064	0.117037718250793
NDUFA3	456.57655715944	0.636679800661659	0.195099742335098	3.2633554152425	0.00110101347589602	0.117037718250793
NTSR1	17.697633201463	1.32908548817617	0.404620136057816	3.28477346956913	0.00102064396133115	0.117037718250793
POLR1E	549.161586702889	0.285760144378361	0.0871968747973726	3.27718332844391	0.00104848268316645	0.117037718250793
PRDM5	174.280528393873	-0.994364382150565	0.302167290535282	-3.29077439318159	0.00099912007467128	0.117037718250793
RAD51AP1	63.5205390115435	-0.700652128827623	0.215579819346941	-3.25008217814691	0.00115371664249294	0.117037718250793
RF00019	294.774128088716	-0.656697767441422	0.199343953300033	-3.29429489367568	0.000986689240851889	0.117037718250793
RPL38	8170.82089240847	0.407276139419937	0.1235813673421	3.29561120886863	0.000982078248265349	0.117037718250793
RPS19	16448.4971091856	0.584916876856705	0.177080465564597	3.30311350262027	0.000956176772660434	0.117037718250793
RRS1	373.715457427077	0.45689733620998	0.139226490660999	3.28168392409225	0.00103189203026127	0.117037718250793
SERPINH1	164.096529282928	0.398378361270852	0.120716301587846	3.30012066333021	0.000966432665712098	0.117037718250793
SNORA72	13.082323474671	-0.939848205510322	0.288275968655392	-3.26023778497412	0.00111318844929078	0.117037718250793
TRBV7-9	336.077823127983	0.403757379927882	0.123839370353576	3.26033133707889	0.00111282130505943	0.117037718250793
NPHP3	115.783591292248	-1.12206959888767	0.345537975927942	-3.2473119513835	0.00116500621884053	0.117378159035907
DONSON	187.233789281336	-0.333701079162788	0.102837315565593	-3.24494155966122	0.00117474729819172	0.117547629709424
RPS28	4042.26281742494	0.984873569244851	0.303670870375287	3.24322701096654	0.00118184005121617	0.117547629709424
NPM3	197.823655548624	0.456582203516596	0.141038708754739	3.23728292429686	0.00120673708500767	0.117759324597353
TAS2R14	60.7306577503258	-0.800086327658824	0.246938882278568	-3.24001761195412	0.00119522316969867	0.117759324597353
TLE2	141.974031583284	0.66398130740088	0.205078708461833	3.23769011605831	0.00120501620901108	0.117759324597353
BLZF1	680.494936798692	-0.352789024311245	0.109040079286587	-3.23540689459716	0.00121469493459528	0.117795041282378
TOB2	1723.80451177143	0.252940866839705	0.0782335064113348	3.23315262784972	0.00122432132083988	0.117991115615849
C5orf64	3.28111493180539	-2.35628793743737	0.729311228394488	-3.23084006621497	0.00123426981978944	0.118169498959342
CD5	3268.26555312469	0.445058765073647	0.137912307027339	3.22711420515517	0.00125045539925539	0.118169498959342
CLEC2L	12.0656151136801	1.4877607348365	0.461771077397219	3.22185777251857	0.00127362340790571	0.118169498959342
CSGALNACT2	3334.45956909586	-0.324976836744046	0.100907496324876	-3.22054206654548	0.00127948413413054	0.118169498959342
NBPF1	165.568327854157	-0.884466031025109	0.274376287234285	-3.22355127675403	0.00126611628180912	0.118169498959342
SIGMAR1	653.990937009707	0.263874123801422	0.0817899852809999	3.22624002064371	0.00125428123835804	0.118169498959342
STK32C	185.854609912786	0.713091401918727	0.221275058839258	3.22264698813951	0.00127011980003794	0.118169498959342
KCNQ1OT1	70.1588330029589	-0.578126885098334	0.179670503425011	-3.21770615697989	0.00129220126231132	0.118637838970547
RNF26	599.497577474058	0.418913317943554	0.130269720050284	3.21573822206615	0.00130109457257358	0.118751666988539
ALDOC	594.959061962977	0.331686592415412	0.103444386281554	3.20642428592144	0.00134395667148105	0.121237393690116
TRMT112	1243.68446946345	0.383229958260498	0.119492840354674	3.20713740775606	0.00134062944380973	0.121237393690116
MYSM1	2299.06331476886	-0.448533012191745	0.139968216065286	-3.20453474939293	0.00135280959205618	0.121330599019328
ABHD18	739.84428976752	-0.354506785770881	0.110891544490497	-3.19687842206276	0.00138923467356013	0.122001038474144
DACT1	114.042953632375	0.808803540016395	0.253253169628337	3.19365613944086	0.00140483343334641	0.122001038474144
ILDR1	13.8736535024587	-0.930043401657808	0.291228831333107	-3.19351417715242	0.00140552435905174	0.122001038474144
KCTD9	600.623125603294	-0.399117075979813	0.124733222050811	-3.19976562312508	0.00137539384529533	0.122001038474144
KLHDC10	1250.04906173949	-0.246349568559883	0.0771890972724338	-3.19150731469768	0.00141532527232186	0.122001038474144
WDPCP	152.759218216235	-0.357587921943216	0.11192059471015	-3.19501449102634	0.0013982381979681	0.122001038474144
YIPF4	2686.15970043813	-0.36550414260394	0.114491734423655	-3.19240637277326	0.00141092677773395	0.122001038474144
SIT1	928.829945301057	0.432121641791286	0.135476858896094	3.18963434281206	0.00142452911035403	0.122115987161619
CARF	519.942333115683	-0.634048107655011	0.199179458847802	-3.18330068433163	0.00145606321498472	0.123660984598599
GPX4	1676.42184493625	0.543719090741394	0.170998624375188	3.17966938464031	0.00147443169313875	0.123660984598599
HMMR	54.5091640172492	-0.762955362129274	0.239901066410375	-3.18029166583262	0.00147126887706861	0.123660984598599
PKM	14805.4105351358	0.355009857221532	0.111566830820222	3.18203765950466	0.00146242801304249	0.123660984598599
DNAJB1	2829.91793503093	0.214971942928713	0.0678461009392027	3.16852317160202	0.00153215535152635	0.124372933932067
EMD	737.921872756775	0.321683823501674	0.101682842836003	3.16359982205154	0.00155830901933956	0.124372933932067
ITGA2B	1306.50224055266	1.11279693345781	0.350977249869854	3.17056713468024	0.00152141671776374	0.124372933932067
LRRC34	11.9027596453404	-0.941172427814059	0.297512997554763	-3.16346658986157	0.00155902245064629	0.124372933932067
PEG13	92.3606466698999	0.512253285882509	0.161591809728905	3.17004486020604	0.00152415404491991	0.124372933932067
PSORS1C3	4.72990840277566	-1.7208282780852	0.543828956606324	-3.16428218317712	0.00155465982463083	0.124372933932067
S1PR2	98.2574331794401	0.493408109794838	0.155446385973395	3.17413690067576	0.00150282790151259	0.124372933932067
TNKS1BP1	216.108905356137	0.492814760498093	0.155270887890063	3.17390315206431	0.00150403866765156	0.124372933932067
TRBC1	6234.06753601917	0.409421573253132	0.129452761105252	3.16271024084415	0.00156307824933959	0.124372933932067
ZDHHC17	2183.5779455382	-0.486676818615006	0.153740524720028	-3.16557276945215	0.00154777941507365	0.124372933932067
HCG25	33.526120767059	-1.00859056005621	0.319123686553334	-3.1605004659773	0.00157498353162803	0.124680839167043
EIF3K	4179.01789410158	0.314668287295696	0.0999142958502189	3.14938202404403	0.00163616155805015	0.126301904152767
FAM122C	147.86554455574	-0.37090305908832	0.117757779333673	-3.14971173188775	0.00163431634847892	0.126301904152767
GPR155	1745.88792770957	-0.436439324523282	0.138400753519169	-3.15344615853435	0.00161354990288762	0.126301904152767
SNORD48	2.68164830940752	-3.62793703218827	1.15184083351919	-3.14968607346896	0.00163445987704377	0.126301904152767
ZNF777	295.920930804388	0.412335020445954	0.130904130755728	3.14990075611432	0.00163325933848374	0.126301904152767
CMTM5	135.542783524917	1.03800387302127	0.329812391370198	3.14725553127009	0.00164810860439714	0.12659432230607
WNT7A	53.7928132231124	0.729504437653067	0.23218971953698	3.14184641381972	0.00167886076634484	0.128321200249294
GAB1	769.803955129681	-0.379174298368159	0.120994493382927	-3.13381450483153	0.00172549896597915	0.129965252214235
IMPDH2	2074.50053419274	0.295870861625834	0.0943963497140981	3.13434642888152	0.00172237382535789	0.129965252214235
RPL27A	14374.5059616254	0.387035780866697	0.123413674147345	3.13608506950866	0.00171219530451182	0.129965252214235
CCDC167	262.972933225899	0.393290559672755	0.125993132171681	3.12152379176388	0.00179917709473146	0.130487280802112
ENTPD4	3880.08871036416	-0.297643033037837	0.0957262407529219	-3.10931496627012	0.00187521698936401	0.130487280802112
IGKJ4	30.6876434058233	-0.818491848409692	0.263035291123121	-3.11171875422061	0.00186001609521243	0.130487280802112
INO80C	213.720765089543	0.213576038773453	0.0683799574338713	3.12337191756806	0.00178791664102265	0.130487280802112
LY96	617.818452689794	-0.67588672571977	0.216862954353324	-3.1166536845135	0.00182916311355359	0.130487280802112
MCAT	103.818373170819	0.425601696819049	0.136644657095366	3.11466035969497	0.00184156824279817	0.130487280802112
NCKIPSD	305.632724592561	0.481954283523386	0.154240797229561	3.12468745092182	0.00177994072902204	0.130487280802112
NIPSNAP3B	69.2676499748719	-1.03334681328785	0.330707868162196	-3.12465143037069	0.00178015868083796	0.130487280802112
NOP14	1316.33151478095	0.220940928194198	0.0706595477468938	3.12683756462212	0.00176697524549838	0.130487280802112
PCED1B	1743.25983033384	0.433963634645895	0.139514092248741	3.11053620212198	0.0018674800263517	0.130487280802112
RARG	638.971402795456	0.415788140031251	0.133319785037116	3.11872795111016	0.00181633582120538	0.130487280802112
RHOQ	2309.86856185734	-0.381243661636947	0.122285064806581	-3.11766332413498	0.0018229091265384	0.130487280802112
SDC4	65.2900908246308	0.486433347409351	0.156445324847465	3.1092865695004	0.00187539724277333	0.130487280802112
SLF1	460.323714244797	-0.399243221297763	0.128255041189534	-3.11288521367177	0.00185268059466722	0.130487280802112
THRA	967.468264990206	0.400804166274626	0.128216661999654	3.12599127152217	0.00177206811337738	0.130487280802112
TRABD2A	1273.29823779715	0.367544600308536	0.117769828137391	3.12087235008747	0.00180316177857913	0.130487280802112
VAV3	1726.43135861245	-0.297295520960694	0.0949922737105529	-3.12968107139504	0.00174996183687661	0.130487280802112
FGFR1	255.124004096502	0.545894848125516	0.175733024353813	3.10638737444384	0.00189388437192392	0.131185312119516
AGFG2	491.580990150057	0.418287140685398	0.134746184597614	3.1042596266047	0.00190755859595522	0.131430979793837
HDAC11	126.860676651917	0.515514646579579	0.166123318073751	3.10320461062976	0.00191437235327451	0.131430979793837
AC000123.3	135.010674272768	-1.03237491066998	0.334907692749305	-3.08256553378953	0.00205224537531629	0.131581153898378
CCSAP	1067.33312905316	-0.350930502216078	0.113521702852574	-3.09130759491705	0.0019927708307654	0.131581153898378
CFD	358.189066524194	1.07244393897775	0.347774657411016	3.08373228504196	0.00204421457660232	0.131581153898378
ERO1B	645.410049879243	-0.494481389642015	0.160314834900481	-3.0844393779838	0.00203936166801786	0.131581153898378
GPI	3250.02386792449	0.314477809951779	0.10195169113015	3.08457668985913	0.00203842049797447	0.131581153898378
ITGA4	9788.74563357843	-0.424712521048011	0.137397480677891	-3.09112306100932	0.00199400974550443	0.131581153898378
KLRC4	55.6183571731543	-1.24582287029241	0.404091062929784	-3.08302505197668	0.00204907904327057	0.131581153898378
MIR590	14.8078977324049	-0.72412868937988	0.234762431540147	-3.08451690770653	0.00203883021085196	0.131581153898378
OSGIN2	1405.99723944088	-0.432273800835853	0.139644803102757	-3.09552372326929	0.00196465655988153	0.131581153898378
RACK1	28122.4606096086	0.326775056793358	0.105650836137612	3.09297179974729	0.00198162964812682	0.131581153898378
RANGRF	513.413523901081	0.286215584673599	0.0925611290471792	3.09217905636947	0.0019869295963031	0.131581153898378
RNF141	2441.21861594114	-0.411706604360053	0.132872188456155	-3.09851601861669	0.00194492455642135	0.131581153898378
THAP6	554.542761778643	-0.350311873327223	0.113519213879741	-3.08592582131809	0.00202919438399693	0.131581153898378
TMEM102	213.384209481852	0.566432837823154	0.18300410913021	3.09519190861518	0.00196685591727682	0.131581153898378
TRAV3	86.9063985221308	0.407248026339061	0.131502782681634	3.09687763281025	0.0019557058609126	0.131581153898378
YOD1	925.339968765484	-0.46011669994465	0.148909279903459	-3.08991286669946	0.0020021522249929	0.131581153898378
AKAP9	3481.79147134046	-0.366905601942095	0.119089468916994	-3.0809239916741	0.00206359319473044	0.131611863961312
UGT2B11	2.99130069173686	-2.00856593735913	0.652122142238287	-3.08004560382677	0.00206968901821089	0.131611863961312
STX7	5394.9328377376	-0.365298921291468	0.118692597400295	-3.07768916758544	0.00208612386868914	0.132115501822778
FCHO2	1137.90811902837	-0.576151211905996	0.187476660805649	-3.07318900086062	0.00211784308624442	0.13357907856166
LRP2BP	7.64263029822162	-1.17429684028353	0.382323192333365	-3.07147686520574	0.00213002669670468	0.133803620348461
ABCF1	2582.31262499012	0.176658070398731	0.0576939122621709	3.06198805856615	0.00219872223939572	0.134162451471533
DEXI	447.969659330164	0.302980850502226	0.0989304923513389	3.06256284893669	0.00219450386986314	0.134162451471533
EZH2	399.485652312061	-0.347722693477231	0.113354055065488	-3.06758054024924	0.00215799298555844	0.134162451471533
HBP1	4620.44774346255	-0.268901839587055	0.0878968628670727	-3.0592882477924	0.00221863568579532	0.134162451471533
METTL1	108.438210376672	0.377468851117891	0.123238370460509	3.0629166038742	0.00219191136177311	0.134162451471533
PTAR1	3151.87310243991	-0.59044960728581	0.193105432862697	-3.05765404179817	0.00223076953546358	0.134162451471533
RPL3	58405.5468128445	0.411800353994882	0.134561702556536	3.0603087369667	0.00221108934353384	0.134162451471533
TMEM191A	16.1746427197217	0.86181766050087	0.281294142716735	3.06375970781846	0.00218574395273733	0.134162451471533
TRBC2	10254.6991325925	0.412047670216889	0.13452235045433	3.06304245224125	0.00219098975385335	0.134162451471533
TYW5	333.631329404828	-0.463661434845173	0.151380678126794	-3.06288385402012	0.0021921512525028	0.134162451471533
WSB1	7556.71350903456	-0.509314372260849	0.166570916523966	-3.05764285200154	0.00223085282802626	0.134162451471533
CCNA2	119.752227277906	-0.66260374139831	0.21694036490389	-3.05431283704099	0.00225576718650068	0.134622709681522
RRM2B	2041.95321038103	-0.417910490556176	0.136878514271844	-3.05314893852659	0.00226453513965437	0.134622709681522
TRBV12-3	109.444303639936	0.687761845906992	0.225262863732889	3.05315236834831	0.0022645092561012	0.134622709681522
NR1D1	269.052996602188	0.676853912245233	0.221809588049421	3.05150881076622	0.00227694365825265	0.134843732066596
HYAL3	54.3359676862399	0.821290092149915	0.269266483368747	3.05010145293575	0.00228764075853445	0.134962106499698
B3GALT6	354.455898670383	0.390381747365984	0.128106999197539	3.04731005964805	0.00230899401130168	0.135329095433384
RNF19A	2659.96128170468	-0.341934090413269	0.112219573355053	-3.04700936022471	0.00231130512308887	0.135329095433384
PDZD8	1399.90356394815	-0.316180692476734	0.10386296326769	-3.04421020284033	0.00233292072998289	0.136081195663212
SLC7A11	44.8099339957839	-1.02150198092597	0.335875270506904	-3.04131345955988	0.00235548469424929	0.136431993926799
ZBTB4	3019.40195770884	0.194680294715601	0.064014700168656	3.04118107563868	0.00235652064787202	0.136431993926799
ACTR3B	148.294306099128	0.279776678458804	0.0922105607195479	3.03410668231078	0.00241249102695989	0.137340650368755
JPX	852.943672573094	-0.355891694228329	0.117252954253511	-3.03524714148234	0.00240338657650631	0.137340650368755
MYL9	446.178410236467	1.23208133233759	0.406039394421364	3.03438865604014	0.00241023705691928	0.137340650368755
PLK4	103.031586291748	-0.463210946305475	0.152488839903206	-3.03767112792978	0.0023841399196159	0.137340650368755
RN7SL648P	2.78934591987314	-3.02704335152901	0.998198715512784	-3.03250575710668	0.00242532471004376	0.137340650368755
RPLP1	17562.4881190252	0.703294261395253	0.231834837365316	3.03360042600945	0.0024165426522481	0.137340650368755
NBN	2839.59075479003	-0.345926123351498	0.114120169243692	-3.03124439478186	0.0024354802927887	0.137414226265125
C3orf18	242.122794029454	0.303589093226516	0.100473547723313	3.02158229808457	0.00251457274633099	0.138355002595999
PACRGL	177.060156619287	-0.383233466288566	0.126755914790235	-3.02339710870903	0.00249954010144099	0.138355002595999
PEAR1	196.11799770743	0.838416745052454	0.277441533858145	3.02195829655821	0.00251145145777812	0.138355002595999
SAMD9	5709.97454005057	-0.478893606921722	0.158487189041092	-3.02165499823178	0.00251396896161119	0.138355002595999
SPECC1L	666.45348230575	0.268096131287275	0.0887131421741296	3.02205653770041	0.00251063650953482	0.138355002595999
TRAPPC1	1704.00358987302	0.227147423499348	0.0751424473591417	3.02289094223537	0.00250372454799226	0.138355002595999
ZNF141	608.784439628431	-0.781852807854654	0.25859881947635	-3.02341986493932	0.00249935212747879	0.138355002595999
RNU4ATAC18P	3.48092241971824	-1.83672310663403	0.608903692157949	-3.01644271547229	0.00255759538559501	0.140224911670997
RPL23A	11706.5858622835	0.347673471434435	0.115437358001351	3.01179338694122	0.00259709299711215	0.141889066701381
AC092687.3	2.22182313077468	-4.38519596270037	1.46688991296896	-2.98945130369381	0.00279478992587059	0.142179804131146
AMZ2P1	339.198785380321	-0.548016383528822	0.182392775404868	-3.00459479446133	0.00265934875206503	0.142179804131146
CCDC186	1891.69578110687	-0.411380475768344	0.137640968939074	-2.98879380855302	0.00280081072102531	0.142179804131146
CD151	650.405042899574	0.851435092960861	0.284830957035119	2.9892645863486	0.002796498525573	0.142179804131146
CRIP2	105.237705905765	1.12227137424509	0.375943604605479	2.98521203844608	0.00283381812998158	0.142179804131146
CRIPT	407.479346983511	-0.367948855855701	0.123198202577349	-2.98664142948585	0.00282060337671501	0.142179804131146
ELL2	610.541391418338	-0.427303753741779	0.142591231451811	-2.99670428111976	0.0027291531531391	0.142179804131146
FOXP3	175.670261929437	0.577116362072889	0.193062167067299	2.98927734438884	0.0027963817498551	0.142179804131146
GP1BB	187.49799722941	1.36074895736162	0.454749898831377	2.99230183636873	0.00276882358368525	0.142179804131146
GPCPD1	5995.47027139235	-0.389602663080007	0.129481457715136	-3.00894560468378	0.00262156047826679	0.142179804131146
KLHL42	808.754601818611	-0.343399297334834	0.114606307455207	-2.99633855203867	0.00273242885198874	0.142179804131146
LIG4	896.310799962557	-0.40073474013038	0.134254860128869	-2.98488069441747	0.0028368894731364	0.142179804131146
PIGA	398.523252305754	-0.343923184410366	0.114573851651337	-3.00175982087928	0.00268423865607327	0.142179804131146
PMVK	462.249959341073	0.404643027558923	0.134896754955466	2.99964982621346	0.00270290152836944	0.142179804131146
RGS16	18.4870373568355	0.750634166867714	0.251513056150935	2.98447396073646	0.00284066378452277	0.142179804131146
RHOF	1865.43101063335	0.425754304559494	0.14245009388043	2.98879623706577	0.00280078846094146	0.142179804131146
RNF13	3823.20687475769	-0.442736240036085	0.148269579132859	-2.98602209991683	0.0028263221688744	0.142179804131146
RNF157	943.493509051949	0.379315103335627	0.126260211680414	3.0042330698426	0.00266251276251875	0.142179804131146
RPL29	10511.8072283854	0.545133701468121	0.182552464499747	2.98617552472908	0.00282490448251113	0.142179804131146
SS18L1	619.141433503089	-0.291943337901501	0.0971969105632812	-3.00362775122804	0.00266781519020254	0.142179804131146
TRBV6-6	86.7076733893671	0.528704530854194	0.176069010859587	3.00282558681396	0.00267485680304977	0.142179804131146
TRIM35	678.939321616685	0.222124531015595	0.0740557514195998	2.99942309351556	0.0027049140147418	0.142179804131146
UBE2D4	269.365004896425	0.279847928797574	0.0934382112236715	2.99500520325326	0.0027444016013302	0.142179804131146
ZBTB26	514.381508040126	-0.432479348870565	0.144358242580257	-2.99587568496566	0.00273657972924652	0.142179804131146
ZNF207	6222.94692601748	-0.354263696488062	0.118655787299353	-2.98564195267022	0.00282983763075423	0.142179804131146
ZNF655	4128.2912690971	-0.33609775188037	0.112412465521296	-2.989861936768	0.00279103568762013	0.142179804131146
CETP	25.1335659580504	0.959108877349194	0.321640130979111	2.98193162162182	0.00286435966410278	0.142436204960044
ZNF431	1056.70826626434	-0.376002947913945	0.126105386338653	-2.98165652420428	0.00286693450052349	0.142436204960044
ZNF764	232.022634279676	0.239084260387708	0.0802033877199895	2.98097458454514	0.00287332638260465	0.142436204960044
C20orf197	100.357322136634	-0.489946571006246	0.164608952715747	-2.97642724118598	0.00291628272602053	0.142453978090356
MT1F	65.3230902324	0.618275958380126	0.207713116950796	2.97658601178561	0.00291477308302267	0.142453978090356
P2RY11	106.278109938751	0.699156215170578	0.234871035111582	2.97676644052096	0.00291305837320774	0.142453978090356
PCBP4	186.220930351781	0.488898031560271	0.16427585698022	2.9760796293952	0.00291959042489902	0.142453978090356
SLC22A17	51.2698233672813	0.82363550964924	0.276549212498897	2.97826018814834	0.00289889782167706	0.142453978090356
PRSS27	3.73383289690539	1.28716876109749	0.43272810076167	2.97454396613455	0.00293424403795897	0.142720158285177
PURB	2334.77468597879	-0.426640215746066	0.143487773277615	-2.9733558894988	0.00294562692428709	0.14282608549137
TRADD	724.439593288499	0.409489709925727	0.137774777425922	2.97216745747167	0.00295705351568484	0.142933465262823
INTS5	654.286689302443	0.458394550247958	0.154407759661149	2.96872742182074	0.00299035728632696	0.144094359175929
ANKH	1622.62039227834	0.314563286085135	0.106077039446691	2.9654229390821	0.00302267061720972	0.144752337335266
CHCHD6	44.7709855761476	0.575032155688319	0.193891052006977	2.96574880447617	0.00301947000119825	0.144752337335266
CYP3A5	3.25669393655795	-2.10556795364531	0.711040762259384	-2.96124788535993	0.00306395228082123	0.145829090764486
NSMCE1	925.19289848671	0.284181917895226	0.0959602602805589	2.96145422140753	0.00306190007593556	0.145829090764486
PARVB	643.722074111305	0.452530774095775	0.15289331493876	2.95978129767826	0.00307857504780082	0.14607697382776
RPL32	21622.3770442935	0.286965684630867	0.0969915653720222	2.95866639052765	0.00308973389413783	0.146159485065374
SESTD1	1110.25368459748	-0.439289293566134	0.148605030948741	-2.95608628295809	0.00311569916133782	0.14693978172437
ASB13	329.024012257645	0.420378605565858	0.142478412526637	2.95047227233295	0.00317288522299742	0.14828459975912
CYP2C8	10.8054799046828	-1.02134002125548	0.346090789332056	-2.95107541933326	0.0031666958327971	0.14828459975912
JADE2	3527.10436629493	0.277954441122405	0.094154615968358	2.95210636529828	0.00315614192009431	0.14828459975912
ELP5	666.390339881745	0.218291147583933	0.0740573242292431	2.94759701158277	0.00320254249283153	0.149088018358022
PTBP1	4105.70574366128	0.381073922260687	0.129311475636096	2.94694589467908	0.00320929351196053	0.149088018358022
IGKV1-16	234.366548579397	-1.23680595947626	0.419995182636018	-2.94480987070778	0.00323153175085189	0.14922751978041
IMP3	835.542536527781	0.305091993577507	0.103597454495604	2.94497577245446	0.0032297995244536	0.14922751978041
FASTKD1	576.791605555756	-0.358212187418237	0.121725757240847	-2.94278052186998	0.00325278936480682	0.149763441496566
DHRS3	445.05932341776	0.453819051534245	0.154417127873964	2.93891654237123	0.00329361749260469	0.150906197589985
SNX10	3068.940444581	-0.528573797282043	0.179873110548219	-2.93859263161153	0.00329706116157547	0.150906197589985
ACTR3C	29.8670116507451	-0.635592914333987	0.216449987991828	-2.93644236357262	0.00332000509070075	0.15093150425161
CPEB2	955.65553380474	-0.459966656269773	0.156674612608408	-2.93580847982955	0.00332679649742528	0.15093150425161
RPL36	4276.57595073694	0.739172157478407	0.251735440334307	2.93630549793378	0.0033214703942603	0.15093150425161
CDH2	33.9178839629915	-0.79472804980421	0.270866621696676	-2.93401986862068	0.0033460278865417	0.151361424745134
ADGRL1	516.582666290765	0.490110098460699	0.167197690871722	2.93132097641662	0.00337523843006247	0.151385693987143
VCPKMT	775.301345668427	-0.411587480448892	0.140412867556623	-2.93126611265108	0.00337583463003039	0.151385693987143
ZNF865	254.710286189595	0.696203319718962	0.23740693450769	2.93253152509078	0.00336210787020748	0.151385693987143
RPL13A	44813.8597061671	0.495899784702966	0.169275065678063	2.92955009479126	0.00339453092620888	0.151785423201893
CD38	1355.2160296474	-0.639458805239414	0.218408386286341	-2.92781250808319	0.00341355823016635	0.152197613503624
UBASH3A	1009.97918838476	0.351415629056006	0.12007899282737	2.92653711345842	0.0034275860697004	0.152385173230577
LY6G6F	18.11711955917	0.917630138850233	0.313880136403456	2.92350497028817	0.00346114699522696	0.15256578630097
RNF220	2224.45889933684	0.198897994554841	0.068028212786669	2.92375745896146	0.0034583409802552	0.15256578630097
TIA1	3677.64628907828	-0.46310592011834	0.158312937414511	-2.92525631626548	0.00344172612174553	0.15256578630097
NDUFS6	380.146678464144	0.399905984578443	0.136935950518519	2.92038710845595	0.00349596832444763	0.153664148787902
FIBP	791.229327089371	0.296007461800656	0.101419207947741	2.91865286458539	0.00351547463248301	0.154085040671205
TRBV20-1	389.268611868867	0.511065569197595	0.175202552511967	2.91699842194188	0.00353417560861075	0.154468362656914
TAS2R20	30.0352176493851	-0.779382362199479	0.267326728591913	-2.91546739940563	0.00355156209571227	0.154736077818478
ZNF736	818.675863367808	-0.402267997553754	0.138013268437504	-2.91470524615473	0.00356024618337179	0.154736077818478
MRM1	148.821343718994	0.484426468733575	0.166352174371164	2.9120537231616	0.00359060874421732	0.155619791271721
MAPKAP1	1782.42437199985	0.17976407151251	0.0617739118884825	2.91003218052678	0.00361391543706104	0.155857704541729
SPSB2	177.713620374048	0.669952808304577	0.230237332244763	2.90983569768067	0.00361618804041136	0.155857704541729
TWF1	527.501107648406	-0.392543758108567	0.134990098733588	-2.90794481811053	0.00363812528533055	0.15636884190357
UQCR10	796.189288651155	0.364750505902642	0.12550039496128	2.90636938644835	0.00365649517318216	0.156724251677056
LRFN2	8.06646851701372	1.20405199266382	0.414614521314733	2.90402755032746	0.00368395740973936	0.157425706907943
SPOCK2	11964.7479041084	0.434511216361767	0.149663883514926	2.90324697019126	0.00369315270137222	0.157425706907943
CDC25B	5318.38604657114	0.288373393498918	0.0994429452978006	2.89988789687725	0.00373296141267161	0.158253085461783
TNFAIP8L1	571.118330762625	0.276653707851621	0.095379079247332	2.90057012538585	0.00372484482936233	0.158253085461783
FGL2	24782.2550563068	-0.468512508138378	0.161851737860622	-2.89470174575349	0.00379518943384793	0.159614151425946
NSUN3	532.079412583305	-0.409611839584258	0.141531223365721	-2.89414469714437	0.00380192915367876	0.159614151425946
PRPF6	3203.70146573093	0.322521074743161	0.11137092050389	2.89591819196553	0.00378050940276467	0.159614151425946
VAT1	1006.29512049805	0.361955112759879	0.125079912138062	2.89379090992928	0.00380621526344419	0.159614151425946
HIST2H2AC	2.78501180051568	1.47482976011816	0.510602913513267	2.88840843067347	0.00387196747151675	0.160045396339354
IGKJ3	20.9707945398823	-0.754755600087238	0.26135216558842	-2.88788730098313	0.00387838805256491	0.160045396339354
PSD	43.6972789756469	0.65516089105248	0.226822891397209	2.88842491609532	0.00387176452043912	0.160045396339354
RPS23	20030.2411062285	0.286369275034232	0.0991453130399588	2.88837935202057	0.00387232548069316	0.160045396339354
SAMD9L	7209.82080083951	-0.784102762234892	0.271231158252166	-2.89090223736723	0.00384137597153562	0.160045396339354
SGF29	450.54610604645	0.40890258547325	0.141590062040894	2.88793280813134	0.00387782699635165	0.160045396339354
ATAD5	182.83704386109	-0.439046248153502	0.15287693725924	-2.87189327589022	0.00408020737429239	0.163667985759769
CA8	58.3865912444705	-0.729483408934965	0.253459708862354	-2.8781040276943	0.00400073186365161	0.163667985759769
CYYR1	25.2977967309597	-0.88439936656684	0.307899128243259	-2.87236723147885	0.00407409230414428	0.163667985759769
EXOC6	986.814247975746	-0.336968252461714	0.117262441825022	-2.87362472772429	0.00405790812624421	0.163667985759769
MIR3064	667.127212898918	-0.600584626286497	0.208702001315318	-2.8777137856915	0.00400568388537732	0.163667985759769
P2RY1	137.816685781408	-0.415638350643474	0.144734052490551	-2.87173849893141	0.00408220614133993	0.163667985759769
PKN2	3345.67699169349	-0.447396474703356	0.155665981650228	-2.87407993680101	0.00405206391337267	0.163667985759769
RFX3	834.962217226363	-0.434775501243731	0.151268894838064	-2.87418971169959	0.00405065570949098	0.163667985759769
SNRPA	831.284356281296	0.3057925504049	0.106357535962412	2.87513759732992	0.0040385145995745	0.163667985759769
SRRT	2743.93237808691	0.493273939033901	0.171503206037917	2.8761791130881	0.00402521231385807	0.163667985759769
ZFYVE16	2228.21796758245	-0.456333575895626	0.158571184267396	-2.87778374112486	0.00400479576852195	0.163667985759769
ITGA10	121.399539794067	-0.579245255880676	0.20180661130883	-2.87029870886758	0.004100842006415	0.163991403534884
NCOA3	6301.01976773876	-0.270627106453565	0.0943526076146445	-2.86825254007671	0.00412745935074022	0.164209382784834
TNFSF13B	2666.99309617596	-0.697424373378142	0.243098728653663	-2.86889354477763	0.00411910410217684	0.164209382784834
KLRC2	104.921826551032	-1.07360285638135	0.374643467144593	-2.86566549408693	0.00416133700454048	0.164848924143489
PIAS2	670.39854738667	-0.371402224365726	0.129616034448896	-2.86540338890062	0.00416478333747408	0.164848924143489
C16orf91	135.980173223287	0.465217685829737	0.16241288818482	2.86441360060254	0.00417782109639543	0.164944203897383
AC108488.3	54.7574338925917	0.54236855950658	0.189511713919099	2.86192630677233	0.00421074799775555	0.165402445400444
BLOC1S3	577.051323415911	0.22082681342431	0.0771458344428545	2.86245932809096	0.00420367208609943	0.165402445400444
HIGD2A	1197.39365149343	0.496517239324211	0.17387774537652	2.85555370095833	0.00429618568616116	0.168332366430496
SDHAP3	170.408376245687	-1.04122477695528	0.364736149069885	-2.8547342499791	0.00430728540597081	0.168342167151242
ATF7	1602.05931462878	-0.235352669173731	0.0826052718049591	-2.84912408168605	0.00438397791330675	0.168387857141698
CCNT2	2830.81046649735	-0.363737518246034	0.127902950882956	-2.843855561854	0.00445712479110282	0.168387857141698
HELLPAR	14.9620019827035	-0.930835402462298	0.327211076068216	-2.84475517652783	0.00444455697961716	0.168387857141698
HIF1A	4972.94940436904	-0.343561604058169	0.120884074771976	-2.84207497725595	0.00448209493423056	0.168387857141698
IL27RA	3158.21319662083	0.294794645883769	0.103667161763843	2.84366467517765	0.00445979565716246	0.168387857141698
LCOR	2551.10527533285	-0.330855388644105	0.116084100108629	-2.85013527549851	0.00437006383434418	0.168387857141698
LDLRAP1	4027.40287789774	0.468097970046745	0.164691221214871	2.84227639210971	0.00447926403594088	0.168387857141698
NCAPG	89.2662977660119	-0.75992233541373	0.266976636660765	-2.84640013792416	0.00442165952982573	0.168387857141698
NFKBIZ	2963.44703607512	-0.441995940248797	0.155355226526649	-2.84506643342944	0.00444021613668511	0.168387857141698
POLD4	182.537050113161	0.601442293381528	0.210928726923311	2.85140057570346	0.00435270962779987	0.168387857141698
RNF146	1790.61547163078	-0.311900585163823	0.109416435142985	-2.85058259078019	0.00436392153377807	0.168387857141698
RPL37	18156.3373952025	0.306955999149511	0.107962354073618	2.84317623289506	0.00446663649414998	0.168387857141698
SAMD4A	228.181228941167	-0.648711766314335	0.22792837909203	-2.8461210881178	0.00442553628773936	0.168387857141698
SKP2	534.455489976064	-0.305447771818215	0.107379798872844	-2.84455526108701	0.00444734706300489	0.168387857141698
SLC35A4	2213.46410999635	0.261532439632427	0.0919128921774414	2.84543803852378	0.00443503869909029	0.168387857141698
SMYD5	590.935259405584	0.205394817989146	0.0720065630084877	2.85244579671071	0.00433842106126731	0.168387857141698
ACSL4	4210.43339273479	-0.476769368561096	0.168019360460869	-2.83758590232305	0.00454561132830928	0.168469619480841
DDX28	442.471402821488	0.289904988155357	0.102169247858363	2.8374975272134	0.00454686990003007	0.168469619480841
ELOVL5	7398.36307622925	-0.359836403350661	0.126852732480729	-2.83664684483897	0.00455900082999335	0.168469619480841
NCK2	1228.01266657574	0.38148124646969	0.134464651005969	2.83703741924527	0.0045534275121297	0.168469619480841
NPHP3-ACAD11	54.432710427659	-0.8402849327696	0.296259351968752	-2.83631530004234	0.00456373667029104	0.168469619480841
SF3B2	6971.7878469557	0.166944286042652	0.0588697192367727	2.83582609543635	0.00457073268762895	0.168469619480841
SNHG4	90.4583209683098	-0.759378016740714	0.267814712721548	-2.83546041598638	0.00457596853909412	0.168469619480841
TMSB10	25405.909526618	0.319108367057159	0.112558673099431	2.83504023519598	0.00458199145533093	0.168469619480841
ZWILCH	315.004054059538	-0.324692888404873	0.114380469086991	-2.83870918694983	0.00452964182834989	0.168469619480841
TCEA3	218.168621683646	0.483078476010636	0.170489429656025	2.83348050952649	0.00460441157293153	0.168893735143276
IGLV7-46	179.806543229006	-1.0390986144155	0.367118670691869	-2.83041614978944	0.00464874946463663	0.170117916729486
MRPL57	341.732138936781	0.278928217401489	0.0985932405529758	2.82908053165792	0.00466819506448973	0.17042756381323
A1BG	15.5252974363551	1.50854057419312	0.538098851993339	2.80346365468884	0.0050556930207944	0.170603506848369
ADCK2	392.281785392471	0.391967807988844	0.139037693691891	2.81914779784429	0.00481513412438921	0.170603506848369
ALDH1B1	178.188858581897	0.341330059167163	0.121075302574053	2.81915512008237	0.00481502427914747	0.170603506848369
ALG13	1428.07878414145	-0.3647545166469	0.129634749624768	-2.81370942361283	0.0048973474639928	0.170603506848369
C12orf4	557.553498656761	-0.313387214447255	0.111429754801979	-2.81241949247911	0.00491703306421564	0.170603506848369
C1orf220	101.111094492884	-0.711347692410766	0.252566119947252	-2.81648105675983	0.00485529061429055	0.170603506848369
CLU	2053.33471224586	0.803329501926759	0.285079397023023	2.81791497497058	0.00483366079478877	0.170603506848369
DCP2	5466.54917334633	-0.338103199868439	0.119904478511652	-2.81977123844947	0.00480578963991996	0.170603506848369
DLEU2	331.702738852574	-0.798708180626329	0.283821798319546	-2.8141185256218	0.00489111907753977	0.170603506848369
FAM66D	6.2786601785937	-1.88246578362066	0.669526814560119	-2.8116361326879	0.004929022797315	0.170603506848369
FBXO33	1319.66081210571	-0.261305116129045	0.0926602970859908	-2.82003322185065	0.00480186778192061	0.170603506848369
GOLGA8A	2045.8833102963	-0.604319277223305	0.215572240433213	-2.80332604981452	0.00505785080885858	0.170603506848369
ICA1L	122.203400595227	-0.536974555515676	0.190843416626902	-2.81369179511945	0.00489761601071258	0.170603506848369
IGHV2-5	473.073453937201	-1.34581056667771	0.477615962112599	-2.817767146485	0.00483588666345771	0.170603506848369
IL2RA	314.571718073394	0.419465406748783	0.149542890107562	2.804983951073	0.00503190851564665	0.170603506848369
IL4I1	42.3363917032699	0.900203065312588	0.320787461143677	2.80622896575561	0.00501250609384343	0.170603506848369
MANEA	637.606257405872	-0.538194128555778	0.191454077603536	-2.81108731290787	0.00493743851814309	0.170603506848369
MCF2L2	36.2379663993718	0.535121549355726	0.190615548173874	2.80733421004882	0.00499533857385748	0.170603506848369
MCTP1	975.843886814741	-0.391077540017123	0.138958340696704	-2.81435096343518	0.00488758351371586	0.170603506848369
MFSD8	928.18100078692	-0.413250775248163	0.14734356828209	-2.80467468018009	0.00503673873798193	0.170603506848369
NAB1	1344.42060124762	-0.369056108994885	0.131609704114644	-2.80417094983667	0.00504461502143222	0.170603506848369
NOP16	287.246166866244	0.321651998843277	0.11407842405113	2.81956909484578	0.00480881768459375	0.170603506848369
NRGN	2538.18792843568	0.894200748721595	0.318091361467711	2.81114439762101	0.00493656256367601	0.170603506848369
PHOSPHO2	28.9187812987363	-0.737857778488416	0.261292796146885	-2.82387340703275	0.00474471211519868	0.170603506848369
POLR2F	390.435021710892	0.387276833259986	0.137352249483082	2.81958857403124	0.00480852581765534	0.170603506848369
PXDN	44.2591213118803	-2.03441988044606	0.722305722548992	-2.81656342589487	0.00485404575727884	0.170603506848369
RPL10A	17603.4432001562	0.288026063906327	0.101959561313928	2.82490489557435	0.00472946515515723	0.170603506848369
SLC16A6	756.318913533639	-0.334869057022362	0.118541279847302	-2.82491514731172	0.00472931384181476	0.170603506848369
SNURF	13.0093793119839	-0.903450962803644	0.32011107807125	-2.82230458329391	0.00476798700367108	0.170603506848369
SPOCD1	68.2088025109195	1.10185481221566	0.392569262998439	2.80677810534557	0.00500396977080403	0.170603506848369
UBE2I	2661.58516874768	0.18435091826652	0.0656002155114692	2.81021818036999	0.0049507925728856	0.170603506848369
UBL4A	1046.50317724656	0.352570705307557	0.125658623559725	2.80578200938181	0.00501946370574944	0.170603506848369
YIPF6	882.690180810104	-0.278700952725898	0.0987244654125818	-2.82301809952753	0.00475738857809263	0.170603506848369
ZKSCAN1	3130.33525348957	-0.242532427118656	0.0863847806953607	-2.80758283075297	0.00499148413493194	0.170603506848369
ZNF292	2797.55561296916	-0.349881244682997	0.12431307347117	-2.81451688799359	0.00488506108374302	0.170603506848369
FAM189B	265.738791793563	0.374586352983608	0.133854828194818	2.79845230863409	0.00513481516870117	0.171213320945468
FHL1	550.703078333381	0.395018083162342	0.141134700217556	2.79887286792992	0.00512813236217248	0.171213320945468
GPRC5C	10.6742081371144	1.36052106976471	0.486211805103413	2.79820657475673	0.00513872359176198	0.171213320945468
NCOA5	1622.91220523768	0.13738733944324	0.0491123239427251	2.79741067849817	0.0051514008680337	0.171213320945468
PMEL	5.02801264703958	-1.15217693110999	0.41188899734105	-2.79729960874864	0.00515317226614678	0.171213320945468
TNXB	32.9665419845468	0.775697061756299	0.276953087407087	2.80082474984697	0.00509721919149725	0.171213320945468
ZDHHC21	693.312280173893	-0.642924714328856	0.229673190801892	-2.79930240044177	0.00512131508368467	0.171213320945468
AC016582.2	4.68895849355129	-5.18097010471059	1.85323354242781	-2.79563799494116	0.00517973834402979	0.171703111610254
MFSD5	782.728542026722	0.296557225136246	0.106102940885432	2.79499533812606	0.00519004636151129	0.171703111610254
AQP3	1777.71543901016	0.512363085385297	0.183626049149859	2.79025273242769	0.00526669121858419	0.17196911654321
ATP11B	5474.55811523206	-0.359204176618167	0.128637583085367	-2.79237348839017	0.00523229236044915	0.17196911654321
ELANE	21.3914025073823	1.75644987566668	0.629578704106185	2.78988133526581	0.00527273629222977	0.17196911654321
LIN7B	32.5369897114935	0.692621335969396	0.248338460797621	2.78902161890194	0.00528675358282489	0.17196911654321
RPL37A	19848.8889041424	0.31248836052935	0.112040841973226	2.7890575885178	0.00528616644032527	0.17196911654321
SNRPN	1955.84475624471	0.288334210644116	0.10337808089495	2.78912326624746	0.00528509451560096	0.17196911654321
SPOPL	2982.63926261033	-0.458471112892454	0.164204318456654	-2.79207707325602	0.00523708800736942	0.17196911654321
TGFBR1	3862.66657692198	-0.345400371466768	0.123840191531545	-2.78908137330187	0.00528577822672936	0.17196911654321
F13A1	5481.2034475565	0.560982235576903	0.201191132090345	2.78830498018667	0.00529846376954676	0.171989464117756
AL133245.1	5.16378845387146	-1.72371888618262	0.61925706294892	-2.78352721238935	0.00537713515969822	0.17409090871866
KLRC4-KLRK1	15.5113849528461	-0.986284413972849	0.354737639166946	-2.78032073587964	0.00543052331914355	0.17409090871866
PRAG1	641.168030497368	0.538882516453444	0.193736940930658	2.78151659598218	0.00541055642334981	0.17409090871866
RNU6-807P	3.45426195913185	-1.46004648755622	0.524693578631837	-2.78266505826765	0.00539144333190745	0.17409090871866
UBE2B	3041.97056357797	-0.422536404970805	0.151942542923014	-2.78089596792449	0.0054209105642392	0.17409090871866
WRAP53	283.215322912849	0.347715163392047	0.125029634223669	2.78106199023193	0.00541813900857134	0.17409090871866
C4orf33	379.398745783197	-0.41141300297444	0.148095208006064	-2.77803048804654	0.00546894864964304	0.174242725354952
ELK1	630.167300906232	0.251545916574404	0.090540477602935	2.77827026357822	0.00546491427176207	0.174242725354952
TRIP4	958.616826103966	-0.199864135613547	0.0719213966296283	-2.77892456180713	0.00545391894622441	0.174242725354952
GSS	693.130038878577	0.211316857903471	0.0761665308838098	2.77440570617335	0.00553026633158094	0.175251977977331
RAMP3	3.36617032015528	1.7855952624084	0.643653482930439	2.77415614109459	0.00553451077654628	0.175251977977331
SAMD14	30.6846784264468	0.986292964071418	0.355369737230545	2.77539942415401	0.00551339492543946	0.175251977977331
EIF3G	3075.44548586971	0.406937630943336	0.146750097184856	2.77299735229975	0.00555425726415886	0.175519054400588
ABHD14B	1216.05601411049	0.360659265901226	0.130411290552733	2.7655524638443	0.00568264633285704	0.175935406172256
CRB3	10.8150531347533	0.843653591094506	0.304481926156792	2.77078380888877	0.00559215423486582	0.175935406172256
FNDC3B	2571.90947347345	-0.565266832192192	0.204355617627987	-2.76609392368756	0.00567321923149806	0.175935406172256
FXYD7	16.1212894399424	0.815576621364757	0.294761326218116	2.76690511550097	0.00565912235039336	0.175935406172256
MKLN1	3409.31996853797	-0.327852892510244	0.118434639048252	-2.76821793982648	0.00563637504281997	0.175935406172256
PRRG4	912.408319320937	-0.832935765281837	0.301120012369728	-2.76612556809782	0.0056726687221784	0.175935406172256
RASSF8	19.5745395682248	-0.878173783808338	0.317143975554795	-2.76900667046286	0.00562274840369836	0.175935406172256
RIOK3	3388.3837006873	-0.228603454478904	0.0826604061344376	-2.76557381180909	0.0056822743861435	0.175935406172256
TRAC	11173.0727019991	0.302307597074435	0.109228600611084	2.76765970984853	0.00564603739474563	0.175935406172256
TTC21A	223.917397907128	-0.42290861063984	0.152950297807273	-2.76500678130573	0.00569216124635682	0.175935406172256
TVP23B	454.386622084202	-0.29991943693411	0.108317582351537	-2.76888968921725	0.00562476757113791	0.175935406172256
ENTPD1	3339.98341366599	-0.577030978039594	0.208816897779577	-2.76333469262002	0.00572140653016476	0.176137586750072
NHLRC2	1138.81226065148	-0.45596679369512	0.164976168373321	-2.76383430522718	0.00571265400641362	0.176137586750072
STAM2	1242.84268872045	-0.315484891004095	0.114256564243459	-2.7611970751357	0.005758991365962	0.17694358422627
GK	1999.96715466724	-0.958546489061047	0.347255904857258	-2.76034611839089	0.0057740152355327	0.177054585759931
F2RL3	23.2199360647277	0.871359962179765	0.315762535496336	2.75954194759079	0.00578824555664314	0.177140864017505
PCDH9	379.957348959606	-0.782755265997269	0.284086930948583	-2.75533711946411	0.00586316892377117	0.177516515044635
POLB	821.316663809143	-0.354746077456788	0.12875556545726	-2.75519024126801	0.00586580179066047	0.177516515044635
POLQ	57.4123834438008	-0.580949892083953	0.210783405000109	-2.75614625394088	0.00584868386288679	0.177516515044635
PSPH	80.093110058108	0.374758056172332	0.135994951705433	2.75567623263005	0.0058570942151008	0.177516515044635
TPH1	40.4459138145642	-0.547161075232387	0.198574168232144	-2.75544941269866	0.00586115672862049	0.177516515044635
TRAV38-1	40.3907632550901	0.574168906882696	0.208409564033383	2.75500267727985	0.00586916552061729	0.177516515044635
AC017074.1	1.94366190841238	-4.54997428577223	1.65419225193727	-2.75057163424845	0.00594913825438906	0.177552779834978
APBB1	1188.66659051979	0.406790068466861	0.147856806583387	2.75124343523166	0.00593695058445863	0.177552779834978
BIN1	1850.49203500929	0.426269043448424	0.1549964396657	2.75018603245218	0.00595614393997297	0.177552779834978
CD6	3926.19900065537	0.332265986902664	0.120882638788616	2.74866589803427	0.00598383450527891	0.177552779834978
CMBL	14.2691764594583	0.930181534385245	0.33854454598949	2.7475897792609	0.00600350700630408	0.177552779834978
DUSP7	1294.42968923705	0.361814419267088	0.131695223134602	2.74736175432337	0.0060076829990567	0.177552779834978
FCRL1	2652.21308603983	-0.660664877815886	0.239978466586875	-2.75301733198099	0.00590487700427114	0.177552779834978
KIF14	49.7030664020483	-0.809666106789501	0.294453665362979	-2.74972330805055	0.00596456061612212	0.177552779834978
KRBA1	177.265080371491	0.591777698472698	0.215260434434841	2.74912433409507	0.00597547150410994	0.177552779834978
LSM8	1324.52285928361	-0.491537289283794	0.178718111001751	-2.75034962337408	0.00595317088205517	0.177552779834978
TMEM147	499.855013082145	0.294900367839184	0.107330093676151	2.74760188627984	0.00600328535446498	0.177552779834978
VEGFB	382.331978809602	0.340026167024028	0.123695470032858	2.74889748940446	0.00597960839190975	0.177552779834978
CLEC2B	1894.84932161489	-0.520124925890025	0.189427726567275	-2.74576977359914	0.00603691113628205	0.178077401502951
AC104695.3	15.409223401993	-2.02245829635913	0.737331704641593	-2.74294226550617	0.00608913904032632	0.178134426924153
EHD3	582.775869309708	0.386654236175911	0.140934774567819	2.743497744695	0.00607884657734905	0.178134426924153
MTX3	883.811118538133	-0.456610244974896	0.166370950851035	-2.74453107732572	0.00605974165883359	0.178134426924153
NDUFAF3	446.838862537335	0.522268219094749	0.190318389438394	2.74418158243088	0.00606619728356682	0.178134426924153
RPS9	14890.553095548	0.566963622041679	0.206727950309151	2.74255910337143	0.00609624778916765	0.178134426924153
N4BP2L2	3964.36222784374	-0.326844269738589	0.119300046344642	-2.73968267199477	0.00614985291699712	0.178691231947804
RB1CC1	3252.13503537599	-0.317351349815732	0.115835041428702	-2.73968348352573	0.00614983773364611	0.178691231947804
TRBV6-5	185.842094325743	0.394128658012114	0.143816372367225	2.74049923193538	0.00613459253684812	0.178691231947804
AC025283.2	50.9795279038561	-0.545557363724151	0.199389832258621	-2.73613432312099	0.00621656447712239	0.179126813615779
C6orf226	32.6157186600458	0.614851790539676	0.224777738953472	2.73537670323728	0.00623089241710145	0.179126813615779
EDA	35.4700090641383	0.912543878618708	0.333851493482754	2.73338264597534	0.00626874579745864	0.179126813615779
FAM111A	4597.89065709445	-0.400039898810116	0.1463371040342	-2.73368740928907	0.0062629470771687	0.179126813615779
HIST2H2BC	182.725045355459	-2.80785899386055	1.02568628094143	-2.73754172794761	0.00619002666116592	0.179126813615779
PRKAR1B	235.551505981903	0.651876033968744	0.238373395188097	2.73468452070483	0.00624400880258076	0.179126813615779
RPL28	13346.8659379483	0.637997994722764	0.233368027526879	2.73387062265536	0.00625946340759987	0.179126813615779
TTC14	3262.10589917691	-0.530170547453753	0.193918934964478	-2.73398029723539	0.00625737885957288	0.179126813615779
TTLL1	151.360897034491	0.261612548600085	0.0955428760928729	2.73816907443506	0.00617823041151788	0.179126813615779
ADAMTSL5	21.1895140029791	0.71051971137944	0.260274130777494	2.72988986364864	0.00633554876765356	0.179772533571808
ENO1	15016.6001438917	0.329326895096498	0.120619523243542	2.73029511509142	0.00632776520691399	0.179772533571808
GNRH1	132.521842226207	-0.502370911506778	0.184018356319825	-2.73000434061945	0.0063333491649932	0.179772533571808
ZNF503-AS2	4.55130241532793	1.07021203848005	0.392050866197702	2.72977853322831	0.00633768857075141	0.179772533571808
TRGV3	103.080824135303	-0.664086980978093	0.243353311405608	-2.72890053207959	0.00635458681311268	0.179922936117256
C11orf49	192.171288115218	0.312303430302331	0.114716286089283	2.72239837035228	0.00648099641983958	0.180213513351668
FBLN7	68.7462935765865	0.568515810845904	0.208712652277686	2.72391637326093	0.00645128394156235	0.180213513351668
IKBKE	1439.69665937406	0.37217594848224	0.136672814496158	2.72311615045217	0.00646693171452454	0.180213513351668
IRF2BP1	236.54970875553	0.566470153139507	0.207870621650969	2.72510924651322	0.0064280214054078	0.180213513351668
PHIP	4100.4441806287	-0.457008275684613	0.167697547947968	-2.72519354800828	0.00642638027844194	0.180213513351668
SHOC2	3289.38234842989	-0.301423207624485	0.110590135436845	-2.72558855664499	0.00641869552629567	0.180213513351668
SNORA33	25.465673764074	-0.669824639245266	0.245563310944866	-2.72770649926469	0.00637763254927134	0.180213513351668
SOCS4	1136.90382613793	-0.441191173945643	0.162000939681545	-2.72338651129381	0.0064616411906153	0.180213513351668
XRN1	4521.08453369461	-0.599580614469562	0.220209522051755	-2.72277333370101	0.00647364568630723	0.180213513351668
ZNF672	855.08648611486	0.291664937788001	0.107024724378408	2.72521082845081	0.00642604392052725	0.180213513351668
CENPE	126.127535584005	-0.48498467471221	0.178207112728476	-2.72146642907094	0.00649929860929057	0.180399136353761
RPL13P12	347.663630008274	0.935990055076125	0.34406405592397	2.72039476068653	0.0065204023277147	0.180661718780038
PHF20L1	3280.63658268553	-0.333651158959596	0.122693321962496	-2.71939135417317	0.00654021765606171	0.18088773110776
RPL30	26492.1040003215	0.256113441481072	0.0942257340574949	2.71808380208316	0.00656612053524368	0.180959016385153
SMARCAL1	681.652409784463	0.238396467637677	0.0876909545061957	2.71859816078103	0.00655591999432651	0.180959016385153
ANKRD49	1159.16141823393	-0.398732678409858	0.146871085949994	-2.71484803037145	0.00663061894848342	0.181259637864395
ANXA9	72.858632702518	-0.619788915440526	0.228528185485818	-2.71208960121459	0.00668605171144355	0.181259637864395
KLF16	597.782989514624	0.462619878494221	0.170289361012629	2.71666929597506	0.00659424605200001	0.181259637864395
MAP4K5	1116.85485169544	-0.364039909131932	0.134050325648175	-2.7156958207426	0.00661366515819368	0.181259637864395
PDK3	1371.99106595741	-1.23960379937975	0.456922440811491	-2.71294138492787	0.00666889016298631	0.181259637864395
PNP	2225.21052278418	0.211352432316958	0.0779411293838862	2.71169322266267	0.00669405138605839	0.181259637864395
SPPL2A	2204.1227003908	-0.284722299238305	0.10501519714805	-2.71124853326614	0.00670303630583672	0.181259637864395
TRBV7-4	24.9125553963151	0.553383326142644	0.204071320581751	2.71171531876748	0.0066936052182021	0.181259637864395
TRIM33	3007.2293555224	-0.406447439409132	0.149918362999111	-2.71112511688473	0.00670553184674935	0.181259637864395
ZNF484	290.932570710853	-0.361726863844759	0.133371895039185	-2.71216708541543	0.00668448893715928	0.181259637864395
ZNF682	126.537428435372	-0.441843884515239	0.162925884571154	-2.71193178222258	0.00668923576922116	0.181259637864395
DQX1	7.03108837361968	-0.982382792056652	0.362526176619798	-2.70982581510778	0.00673185510183838	0.181339346805771
RPL4	47728.4544656942	0.246169332782195	0.0908253702490133	2.71035870382118	0.00672104780753611	0.181339346805771
SLC25A23	356.491666186003	0.410078542324143	0.151386602697602	2.70881659946675	0.00675236539630892	0.181576605700397
FAM153B	5.14846550486709	-1.48168037909385	0.547102139024394	-2.70823356994367	0.00676423988741604	0.181581221614442
LAMP1	4876.99883718654	0.25526627456574	0.094308662375847	2.70671079554104	0.00679534261950306	0.182101098591035
DTHD1	193.24076311955	-0.747981890417627	0.276424632393759	-2.70591619835148	0.00681162327702853	0.182199054716268
MTMR9	896.00014227427	-0.34715758509251	0.128320854251294	-2.70538711044319	0.00682248329402884	0.182199054716268
LTN1	1855.05155424563	-0.366507978048552	0.135513629004057	-2.7045838912452	0.00683899984864174	0.182326325861727
RORB	4.65525829075675	-1.87180252193241	0.692649158414344	-2.7023818612838	0.00688446449471249	0.183223586792383
AC008691.1	1.98595885253209	-4.21835926491147	1.56232529302935	-2.70005182898376	0.00693286746873737	0.183362225374243
CDCA7	190.015520275836	-0.643741747179203	0.238477379940145	-2.69938284017031	0.00694682109274471	0.183362225374243
MFN1	1573.52849634897	-0.271395266403539	0.100504825521351	-2.70032075570226	0.00692726535163558	0.183362225374243
RNU2-7P	2.2032086541156	-2.10704919567877	0.780318477293029	-2.70024260221064	0.00692889297812208	0.183362225374243
USP11	1474.5817843426	0.267168196356865	0.0989772152202911	2.69928988972093	0.00694876182779422	0.183362225374243
TRBV11-1	19.5023322191037	0.860193328619489	0.318740715112696	2.69872434814408	0.00696058040735476	0.183362250595104
CCDC127	445.333069883956	0.228528970966121	0.0847103565728072	2.69776896488099	0.00698058684210087	0.183497552885673
CCDC144B	77.672509237162	-0.927295417137202	0.343797596355372	-2.69721320616415	0.00699224858780939	0.183497552885673
PARP15	2767.96736590266	-0.490862007016073	0.182073556858189	-2.69595440154107	0.00701872739789261	0.183497552885673
RMI1	511.446123902238	-0.316798409441075	0.1175214741588	-2.69566401977738	0.00702484831232854	0.183497552885673
ZNF789	334.284960002275	-0.444929986219489	0.164999561037636	-2.69655254487618	0.00700613431406133	0.183497552885673
H2AFY2	112.511797504112	0.291203031037424	0.108096708781787	2.69391209333921	0.00706187871972071	0.184154807084347
CCR4	726.926233536109	0.44864165813493	0.166575273334541	2.69332686150785	0.00707428774252732	0.184168873511835
COX6CP1	3.12286658427335	-1.43627635480103	0.534015180800143	-2.68957963451335	0.00715420752277348	0.185937494008967
ZNF71	168.057091895317	0.407939675727516	0.151804152545007	2.68727613104371	0.00720373731117138	0.186911685819624
MRPL36	156.769608566833	0.322334952687472	0.120011295475456	2.68587178740515	0.0072340842196664	0.18738572746635
FCRL5	1487.57686038422	-0.911485220076195	0.339756404546789	-2.68276096602815	0.00730171586657561	0.187640520639651
GK5	1059.85124706167	-0.549797581724813	0.204885472154725	-2.68343858616593	0.00728693574082172	0.187640520639651
HACD4	3692.52124143954	-0.281343936240716	0.104875824269049	-2.68263861763752	0.0073043873721545	0.187640520639651
RNU6-762P	4.39731087137184	-1.23896374443221	0.461756522378706	-2.68315374962063	0.00729314526950387	0.187640520639651
TEX264	902.557193199357	0.372728307822006	0.138860111864848	2.68419996798491	0.00727036065346518	0.187640520639651
ERI2	150.545963912489	-0.376973131592135	0.140613664036933	-2.68091393659381	0.00734213961264556	0.18829857558646
PAN3	3774.93846547305	-0.298576635594951	0.11141919606905	-2.67975937835625	0.00736750992698229	0.188412180090888
ZNF654	988.323951549598	-0.35339682864314	0.131883808523342	-2.67960739532778	0.00737085545985878	0.188412180090888
ASPM	126.136442837985	-0.73039732991837	0.272826939441438	-2.67714519472938	0.00742524496413777	0.189372340532958
FEM1C	1204.48712808399	-0.382064004953501	0.142731450559349	-2.67680320949751	0.00743282775100357	0.189372340532958
SLC15A2	598.406066256085	-0.561217380905844	0.209844142335731	-2.67444863916168	0.00748522408195066	0.190394650582863
FBXO22	724.186551557776	-0.351404863728704	0.13155669304956	-2.67112873988345	0.00755966468277281	0.191888589294214
HNRNPUL1	7520.85830982873	0.192674600601752	0.0721579061709667	2.67018003744787	0.0075810585999841	0.191888589294214
MPIG6B	726.678368376714	0.761201186267591	0.285052575549257	2.67038873373047	0.00757634769839319	0.191888589294214
AC012368.2	2.94924464638461	-3.33561406011254	1.24958346011395	-2.66938077093975	0.00759912474145343	0.192032605029954
AC005740.4	4.48494922633979	-4.39072455145901	1.64678129382299	-2.66624631208068	0.00767034721660498	0.192602015566756
CFL1	20168.7138556454	0.246310644795953	0.0923307072345675	2.66770018527202	0.00763723764305192	0.192602015566756
FNDC3A	2427.55824481024	-0.345983361115689	0.129766269001318	-2.66620412051898	0.00767130997810359	0.192602015566756
HEATR9	48.4822591365801	-0.716653561288176	0.268718305423332	-2.66693242263186	0.00765470617849513	0.192602015566756
FAM91A1	2694.28802464329	-0.339686989250654	0.127534751624201	-2.66348571604695	0.00773356951350599	0.192948895251292
PPP1R3F	129.657637840741	0.353824318004664	0.132798539004099	2.66436905600101	0.00771328892064629	0.192948895251292
SNORD49A	16.4852747248665	-0.683729690264967	0.256619534805318	-2.66437117027616	0.00771324043625545	0.192948895251292
TMED8	1555.99142122006	-0.28967480125296	0.108760089542374	-2.66342922731871	0.00773486806176229	0.192948895251292
MEF2A	2801.55475239118	-0.323767963707813	0.121600106837603	-2.66256315169365	0.00775480166109579	0.193135638159811
CLCN2	62.0955362249771	0.388115886057291	0.146000146923011	2.65832531156254	0.00785300502359435	0.193254905458226
FAM8A1	3743.32109555603	-0.574374935830429	0.216127575616733	-2.65757358445082	0.00787054064867938	0.193254905458226
IDH3G	1113.74677237362	0.4415363769416	0.166179068631623	2.65699152472911	0.00788414250805986	0.193254905458226
KDM6A	1864.26450597527	-0.246955940081738	0.0929323461302432	-2.65737335131552	0.00787521742197509	0.193254905458226
MEPCE	1504.01469417032	0.327870291235537	0.123247504813995	2.66025905944593	0.00780805697097229	0.193254905458226
MIR7-1	42.4399338851112	-0.598760991877256	0.225132416106889	-2.65959474975374	0.00782347213396324	0.193254905458226
PROK2	3367.1234176953	-0.911078224417129	0.342611858572039	-2.65921392275908	0.00783232143221189	0.193254905458226
PTRHD1	184.815511974991	0.361555181991904	0.13599385539162	2.65861410392945	0.00784627764167684	0.193254905458226
RAB27A	5230.19419157237	-0.378602506537749	0.14238856439883	-2.65893899651438	0.007838715481237	0.193254905458226
SCAMP2	3494.23190347245	0.355916603560219	0.13392789804884	2.65752400168654	0.00787169850365376	0.193254905458226
LPP	2311.07800246904	-0.376539373617099	0.141885746543108	-2.65382099887461	0.0079586033005873	0.194465651672303
NFAT5	2542.41682354464	-0.477503175215275	0.179894571227562	-2.65435011160645	0.00794613330802279	0.194465651672303
ACBD5	1224.32608019484	-0.246313502695532	0.0929053637580428	-2.65123016295395	0.00801991681049717	0.195144736707099
MIF	41.2610100610586	1.18595078127456	0.447293957654799	2.65139012271169	0.00801611906277429	0.195144736707099
PRCC	1210.38196748951	0.218368792286115	0.0823705889162389	2.65105294449419	0.00802412619355047	0.195144736707099
BMS1P4	8.91627119434274	-0.834571808176813	0.315012301501181	-2.64933084898491	0.00806513340722464	0.195529078041402
MCTS1	730.704534502151	-0.548792217281952	0.207112340326301	-2.64973210392651	0.00805556183809647	0.195529078041402
EDF1	2234.82094376705	0.449946029466166	0.169987921901475	2.64692940788437	0.00812263069618854	0.196615815728645
LPCAT2	3667.77469739389	-0.708478120534953	0.267729524441529	-2.64624576618064	0.00813906596875997	0.196706771917881
AP000350.6	20.0810039437869	-3.49726690999185	1.32429751487787	-2.64084684196841	0.00826990952496726	0.197399266455249
BRF2	327.581233564003	0.212718337043666	0.0805240872156519	2.64167337251504	0.00824975722919503	0.197399266455249
C3orf14	38.9263122928713	-0.600495394656967	0.227820235349749	-2.63582992851836	0.00839317869690716	0.197399266455249
CREB1	3836.04402743218	-0.326417922152314	0.123985760206461	-2.63270493005619	0.00847079035815006	0.197399266455249
DCLRE1C	868.606620274241	-0.392394278623619	0.148579112777949	-2.64097874382956	0.008266690570421	0.197399266455249
DNAL4	254.923626915764	0.373999661865104	0.142060996369986	2.63266956745153	0.00847167227497439	0.197399266455249
EFCAB2	148.133333639475	-0.808237120617773	0.306723688715278	-2.63506586010066	0.00841209593031802	0.197399266455249
EIF4G1	6376.07313429023	0.272796487011617	0.103454918313438	2.63686339382264	0.00836765212715716	0.197399266455249
FER	347.519125654236	-0.322846590773824	0.122306022059757	-2.63966226140595	0.00829886852341108	0.197399266455249
FMR1	2645.41198648211	-0.400425234003634	0.151987449910689	-2.63459406838481	0.00842379584840254	0.197399266455249
LRRC3	54.128711653924	0.462038610736233	0.17527764316238	2.63603847244906	0.00838802206404015	0.197399266455249
MON2	2512.18236726013	-0.337786813269106	0.128287154207942	-2.63305250907337	0.00846212636665565	0.197399266455249
MRPL34	294.982113251095	0.336252360350947	0.127652951403131	2.63411348233583	0.00843572881762501	0.197399266455249
NDUFAF7	483.149420104174	-0.289616688706871	0.109525242161982	-2.64429169924631	0.00818620749880518	0.197399266455249
PICALM	13020.0098401162	-0.352556586576598	0.133900096980829	-2.63298230939351	0.00846387557281297	0.197399266455249
POC1B	831.068338671068	-0.279334189901642	0.105880694910003	-2.63819754997899	0.00833480120315742	0.197399266455249
R3HCC1	458.155738320106	0.362060769040594	0.137142428468351	2.64003469301369	0.00828975406391463	0.197399266455249
RPL14	15095.2603223398	0.283226539121572	0.107419004024117	2.63665206817579	0.00837286621042885	0.197399266455249
RPL8	17650.2678494484	0.521608604185173	0.197503243586188	2.64101284978416	0.00826585842557626	0.197399266455249
SEPT1	2365.37262488166	0.308141859821791	0.116664488298925	2.64126525830423	0.00825970228655883	0.197399266455249
SNORD6	7.45859046288892	-0.911636449916763	0.345102855000615	-2.64163694013815	0.00825064458922713	0.197399266455249
SOD2	39867.1806966549	-0.786476474343934	0.298381284522775	-2.63581033777574	0.00839366325977391	0.197399266455249
ZFR2	14.2321087040761	0.666852841671231	0.253304435120606	2.63261415598081	0.00847305436060814	0.197399266455249
ZNF48	231.802672268528	0.406671841618396	0.154095771002595	2.63908502467305	0.00831301286393462	0.197399266455249
ADRA2A	10.432136183253	0.833072828717196	0.317750100763906	2.62178619838168	0.00874702853001003	0.197745665962084
AIM2	517.582361892685	-0.740297362096545	0.282060447227704	-2.62460536162631	0.00867494483007441	0.197745665962084
COL4A3BP	3611.73193791001	-0.319409079495587	0.121974410505823	-2.61865647205024	0.0088276795913398	0.197745665962084
DDHD1	1710.88717986121	-0.377011291284196	0.143976640244429	-2.6185587512262	0.00883020845591337	0.197745665962084
FAM49B	7402.53242869938	-0.298790459157603	0.113959545038781	-2.62189936837606	0.00874412458568921	0.197745665962084
FANCB	53.1645575350922	-0.466710322394707	0.177780826433392	-2.6252005447256	0.00865979453413682	0.197745665962084
GIPC1	301.040794147444	0.61678618038312	0.234804694179253	2.62680515199691	0.00861906725508404	0.197745665962084
IGHV3-30	808.426637561835	-1.15575403919318	0.441085944574312	-2.62024680996941	0.00878661494291718	0.197745665962084
ITCH	4420.67333500817	-0.255740108441555	0.0975994037522406	-2.62030400401585	0.0087851413009674	0.197745665962084
KHK	80.209147106869	0.575608094953734	0.219626358564876	2.6208516077714	0.00877104310767486	0.197745665962084
KIAA1522	91.4472738377805	0.486362419298949	0.185290075754751	2.62487031384614	0.0086681975881784	0.197745665962084
LBR	9744.85133653874	-0.34774100156807	0.132736212081592	-2.61979000390877	0.00879839277818322	0.197745665962084
LONRF1	597.61910714646	-0.332845792949594	0.127031363856568	-2.62018593554118	0.00878818365494314	0.197745665962084
NDUFB4	846.039460370824	0.198768869003582	0.0758628579154837	2.62010784282638	0.00879019644240933	0.197745665962084
NDUFC1	315.934326609933	0.299459967300592	0.114221314903677	2.62175205698802	0.00874790476804693	0.197745665962084
NKX3-1	240.981426398957	-1.62227200247597	0.619065804593495	-2.62051625277739	0.00877967450319758	0.197745665962084
NMRAL1	557.799252089002	0.500631104964669	0.190252162328239	2.63140822599923	0.00850318292994463	0.197745665962084
NR2C2AP	325.780784861432	0.277751249052477	0.10578558942741	2.625605723387	0.00864949430657244	0.197745665962084
PAPOLG	1359.30119538521	-0.299857917018552	0.114074097289689	-2.62862406228004	0.0085731077682105	0.197745665962084
RAB33B	827.584896681968	-0.383047950124537	0.145938299408676	-2.62472532348671	0.00867188931422354	0.197745665962084
SMYD3	148.552475945286	0.243595230835088	0.0929511962537303	2.62067881482819	0.00877548951988431	0.197745665962084
STRN	2269.71600578787	-0.313461143365717	0.11967222986897	-2.61933068105214	0.00881024972421752	0.197745665962084
TRBJ2-2	17.3850520280311	0.568735088169257	0.217191298829494	2.61859057537909	0.00882938482474431	0.197745665962084
TRBJ2-3	58.1537737154083	0.5279509704959	0.201662218190268	2.61799644590728	0.00884477263326156	0.197745665962084
TRDMT1	262.340135067733	-0.493417889935802	0.188412131801086	-2.61882228718012	0.00882339003128122	0.197745665962084
TRIM61	13.4352864830888	-1.34692428531774	0.51379905674237	-2.62150011301619	0.00875437332939763	0.197745665962084
VEZF1	1825.54361546848	-0.449287850607037	0.171586349889819	-2.61843585399153	0.00883338976605081	0.197745665962084
ZNF267	2224.9341776107	-0.441206879207973	0.167989737858746	-2.62639185483437	0.00862954093773216	0.197745665962084
RNF149	9351.52275198597	-0.537109509138815	0.205413287113882	-2.61477490908872	0.00892862753675611	0.198761240832579
TBCEL	540.5444539118	-0.321979823239499	0.123098105111876	-2.61563590233067	0.00890614709162526	0.198761240832579
WASHC4	4579.57156422447	-0.399060397792881	0.152607943252868	-2.61493857584887	0.00892435031715601	0.198761240832579
AC083843.4	15.3270115452253	-0.917123021450521	0.350904975872596	-2.61359366355495	0.00895955219734666	0.199163913888296
AP2S1	986.584742008154	0.374864345798303	0.143597028119661	2.61052997201253	0.00904020498017092	0.199678877574794
CD37	10772.1248067343	0.339692272102402	0.13018002228663	2.60940400942988	0.00907000886313588	0.199678877574794
DEPDC1	20.2430606834586	-0.852953802271261	0.326946815418128	-2.60884572672907	0.00908481894121803	0.199678877574794
PLBD2	1122.03383028858	0.315230751903305	0.120790003374771	2.60974205725659	0.00906105163919044	0.199678877574794
PVRIG	469.876710311191	0.668169294052735	0.256102445013288	2.60899224924645	0.00908092991565414	0.199678877574794
RSPRY1	1231.7481425575	-0.189694612181682	0.0727129806162205	-2.60881359248484	0.00908567205257827	0.199678877574794
SLC35E3	478.645352170676	-0.26330604124613	0.100868701714045	-2.61038396223818	0.00904406487304774	0.199678877574794
SNORA53	4.73097429681593	-1.12621754102386	0.431564541946413	-2.60961555354959	0.00906440267176541	0.199678877574794
HSPA14	620.951101153045	-0.504729162484893	0.193522812512384	-2.60811196329939	0.00910431699216043	0.199797511036393
NOXO1	2.02584248344472	1.4104499955991	0.540890956342602	2.60764203775246	0.00911682378278978	0.199797511036393
ACTG1	50368.1430462881	0.312308539558718	0.119806069322841	2.6067839578072	0.00913970065124139	0.199958943086129
RIC1	2107.00782903207	-0.245399178572915	0.0941699707849633	-2.60591753960806	0.00916285180035044	0.199958943086129
UBAC2	2211.02743567401	0.154229170347258	0.059176458791964	2.60625886536154	0.0091537251556353	0.199958943086129
GADD45GIP1	233.829363618244	0.652260416484378	0.250474121673794	2.60410301920871	0.00921150641373645	0.200221586154913
RPS16	12880.3301852846	0.418698265692946	0.160788871956056	2.60402514551738	0.00921359967224849	0.200221586154913
UBE2W	1634.16553077986	-0.436767510012548	0.167684329980622	-2.60470080933037	0.00919545183974036	0.200221586154913
GATA3	725.409004314931	0.356431394541083	0.136985261515478	2.60196893153217	0.00926902488383976	0.200583249787528
PLXNB3	7.08599566948685	1.43477929772453	0.551413394679686	2.60200298282197	0.00926810461450966	0.200583249787528
STIP1	2571.72782902801	0.220691667111834	0.0847965226117282	2.60260279920147	0.00925190735373752	0.200583249787528
IGHV3-15	709.681282648988	-1.16241388251598	0.446833780366263	-2.60144584763303	0.00928317198747206	0.200609605233449
SEL1L	4681.53270893139	-0.277356737707146	0.106650398731599	-2.60061604087533	0.00930565411536968	0.200815756959772
TSPAN9	144.623955684878	0.746996670156523	0.287374905811473	2.59938030443958	0.00933922422714233	0.201260282094917
MED26	252.952448041594	0.26577709794186	0.102281921919345	2.59847579077992	0.00936386475969606	0.20151140861504
JAM3	244.268134112675	0.406597366744629	0.156755017887236	2.59383956076685	0.00949107654103635	0.203966126884654
COX7C	3335.66799470977	0.262484338224612	0.101271324306598	2.59189202888217	0.00954497226739977	0.204456707488865
GNAQ	4204.68255932109	-0.436373164124483	0.168415751368402	-2.59104721843943	0.00956843618186324	0.204456707488865
KDM7A	4685.27318096445	-0.266173881822929	0.102744486435369	-2.59063908008694	0.00957979030319701	0.204456707488865
SLC25A46	1040.63067246857	-0.461676001820271	0.178163190912536	-2.59130968330555	0.00956114093507365	0.204456707488865
TRIM23	843.826974583178	-0.311768538717197	0.120332966960709	-2.59088217129223	0.00957302623133638	0.204456707488865
NT5M	100.019173012607	0.876829416765019	0.338718776234033	2.58866492880568	0.0096348795575255	0.205265152199739
SIKE1	1443.32569183739	-0.323110522040747	0.124833372421107	-2.58833447958756	0.0096441283806142	0.205265152199739
FAR1	4829.40580221321	-0.396542134361187	0.153247597277078	-2.58759120147393	0.00966496065074321	0.205426752680728
STAMBP	1057.94574479603	-0.139153167654099	0.0537871337818718	-2.58710880967223	0.00967850237124301	0.205433163874427
SGK2	11.5827757588628	-0.819711393874025	0.316910702056458	-2.5865689879037	0.00969367631907788	0.205474155419143
EXOC1	1893.18113702225	-0.239174705632072	0.0925197986496469	-2.58511917581853	0.00973453435697639	0.205610791381638
SAC3D1	60.81929018116	0.788725114942518	0.305179711498042	2.58446117230693	0.00975312854194933	0.205610791381638
SMC4	2268.4977932942	-0.417334850584591	0.161401582987219	-2.58569242544318	0.00971836094892572	0.205610791381638
TMEM223	180.957640516383	0.26319361295973	0.101819693315115	2.58489889716315	0.00974075557778968	0.205610791381638
ESAM	247.857967914679	0.593668108188219	0.229952629143619	2.58169741480728	0.0098315743136719	0.205615485635356
FAM160B1	2180.88801609975	-0.474979394043716	0.183982719797408	-2.58165220389578	0.00983286222875962	0.205615485635356
MIR320E	7.78686814460398	-1.2271766345749	0.47515470889842	-2.58268856772973	0.00980337726287093	0.205615485635356
NPR3	19.1440495861989	0.759531577707675	0.293959611569647	2.58379569102037	0.00977196622713375	0.205615485635356
SLC35A3	733.737404176295	-0.457957113988282	0.177300692169075	-2.58294036185472	0.00979622552653188	0.205615485635356
USP49	330.774665364014	-0.366424888157605	0.141896152588307	-2.58234547923747	0.0098131295320641	0.205615485635356
CDK1	79.6490093041676	-0.685720755528344	0.266047719642263	-2.57743519264284	0.00995365445285713	0.205950869565864
CHCHD10	230.377645445349	0.528261818850407	0.204996982296867	2.57692485485178	0.00996836188733975	0.205950869565864
ERGIC3	3025.85745014769	0.212571168112393	0.0824318646990011	2.57874996384704	0.00991585304588847	0.205950869565864
MED13	4106.29966841893	-0.298998223619129	0.115943128196114	-2.57883522957379	0.0099134059655931	0.205950869565864
RUFY2	366.25650867523	-0.362043640676632	0.140483560220739	-2.57712461235863	0.00996260276792826	0.205950869565864
SLC25A16	494.335644217824	-0.264251214396398	0.102467391543593	-2.57888105099247	0.00991209113789013	0.205950869565864
SPPL3	1272.24589157882	0.122913133835455	0.0476581723651294	2.57905680674798	0.00990704933585414	0.205950869565864
TSSK4	5.18366172146421	-0.915992139232855	0.355129631184039	-2.57931768796324	0.00989956980234666	0.205950869565864
ZNF506	955.119864923968	-0.274201748588023	0.106359441698882	-2.57806682893583	0.00993547808379767	0.205950869565864
IGSF23	5.07802526739369	1.08945330226275	0.422959145297478	2.5757884996115	0.0100011800909133	0.206354136024749
PIK3C2A	1655.87798428957	-0.373030407449679	0.144880141488068	-2.57475181635159	0.0100312036515798	0.206698746159247
AKR1C2	4.17300350699319	-2.22086198311358	0.863033455002189	-2.57332084896749	0.0100727780100095	0.206757476275276
ASS1	2.20908797499949	-2.14753580028612	0.836635379609452	-2.56687184480365	0.0102620531548913	0.206757476275276
DNM1	29.2007641563616	0.585079399733421	0.227841897056625	2.56791839995966	0.0102311236898416	0.206757476275276
EDN3	4.48270427012456	1.23594647191957	0.48061011161136	2.57161978505979	0.0101223991385193	0.206757476275276
EIF3F	5180.40247556672	0.201439377811421	0.0784981016039858	2.56616878236954	0.0102828778844425	0.206757476275276
ERGIC2	1078.93129597041	-0.294380442699563	0.114626985107586	-2.56816004035408	0.010223994150739	0.206757476275276
IPMK	1658.68653432023	-0.510604563005191	0.198961591431001	-2.56634740068546	0.0102775836437149	0.206757476275276
KLHL31	10.3406698012752	-1.09784579944338	0.427914511634974	-2.56557272444146	0.0103005625909247	0.206757476275276
PRPF4B	4298.55292101347	-0.287046727748811	0.111871850050557	-2.56585305078168	0.0102922420956599	0.206757476275276
RBPJ	4608.57678225785	-0.351273829126999	0.136684619509989	-2.56995871507934	0.0101710635429811	0.206757476275276
RPL13AP5	94.6123986793469	0.669635423894888	0.260686501862861	2.56873838541576	0.010206948182159	0.206757476275276
SEMA3C	229.639320443046	-0.42748046526831	0.166350770088996	-2.56975344953084	0.0101770916498824	0.206757476275276
SF1	9418.69988705016	0.191391391108431	0.0744878967601607	2.56942938964542	0.0101866149074364	0.206757476275276
SLC35C1	673.773491821594	0.326044760539724	0.126682272175718	2.57372049727269	0.0100611514832077	0.206757476275276
SNX13	1836.67943571899	-0.376129296194041	0.146313388253475	-2.57071004016687	0.010149026213637	0.206757476275276
SURF2	161.17752477202	0.400419106499023	0.155810841670664	2.569905291606	0.0101726321431699	0.206757476275276
TGFB1	5274.78625377445	0.477078565437184	0.185431445159661	2.57280293008776	0.0100878630510567	0.206757476275276
TSPAN15	39.3485143669725	0.881261392212391	0.343433759179456	2.56603018386408	0.010286987611746	0.206757476275276
UBXN7	3309.74778028732	-0.272527888389145	0.106083638408094	-2.56899077443738	0.0101995172769646	0.206757476275276
ZNF548	854.349676012069	-0.375907972249432	0.146118599968521	-2.57262232412858	0.0100931281564395	0.206757476275276
FAM45A	543.667276037178	-0.417307094426652	0.162764370580285	-2.56387250439931	0.0103511559959818	0.207063948673988
KIF11	194.169682231323	-0.461351880409252	0.179943858977563	-2.56386565804826	0.0103513601689281	0.207063948673988
RFTN2	3.63853348301752	-1.39355004602454	0.54356676651443	-2.56371458277434	0.0103558664714498	0.207063948673988
RIN1	136.925254956341	0.778541494804265	0.303848005502604	2.56227284927034	0.0103989586809306	0.207657970261672
RF00275	7.12989571789798	-0.743153719429243	0.290246798739002	-2.56042003790542	0.010454571907558	0.208500177015
ACKR4	2.16709824973504	-1.65236131830346	0.646454612451779	-2.55603608741629	0.0105872138335993	0.208623042604465
DIABLO	7.83081266376547	-1.76360562422573	0.690025475770101	-2.55585581424724	0.0105927001228118	0.208623042604465
IDI1	2021.6655920598	-0.338292524159512	0.13225729707258	-2.55783636629035	0.0105325640735996	0.208623042604465
IL32	3927.72722376108	0.39275234823042	0.153465184692597	2.55922767771163	0.0104905010905782	0.208623042604465
NR2C1	624.963431560966	-0.332831641762883	0.130082280362555	-2.55862397887892	0.0105087340969129	0.208623042604465
RPS15	4974.71675488868	0.602763942851017	0.235843987467515	2.55577404929197	0.0105951893253621	0.208623042604465
TRBV5-6	105.899740685624	0.396409699480629	0.155055818767582	2.55656126052787	0.010571245538497	0.208623042604465
ZBED4	908.512763041805	0.196203526314234	0.0767649190497784	2.555900908161	0.0105913275336756	0.208623042604465
ZBTB43	798.502113734822	-0.188632700122948	0.0737477160546456	-2.55781073929361	0.0105333402498483	0.208623042604465
ZNF791	1153.3898538211	-0.221262893776883	0.0865660532676603	-2.55600071188117	0.0105882902249464	0.208623042604465
ASB3	153.709540296468	-1.66609400997934	0.652443157662507	-2.55362323968331	0.010660854370269	0.209649957425975
EIF1	14423.4924904579	0.190899073019703	0.0748017811994282	2.55206587274639	0.0107086270228506	0.210056961929899
NUDC	1302.59887549263	0.272680541138141	0.106839870259794	2.55223579432552	0.0107034053973771	0.210056961929899
ITPKB	4748.28571616289	0.259995479468634	0.101919687315673	2.55098388070362	0.010741929388103	0.210379110444414
PIKFYVE	4028.63540461231	-0.334542511795838	0.131159614565326	-2.55065183672992	0.010752167735397	0.210379110444414
UBXN4	5220.09705055219	-0.313454565292321	0.122949229676338	-2.54946343395144	0.0107888824449854	0.210831612111326
IGKJ5	29.396160984373	-0.797653241505789	0.312949316816825	-2.54882563610986	0.0108086325968509	0.210951878456275
EEF1D	8221.35975892753	0.561363965869866	0.220539804943795	2.54540882546319	0.0109149863741526	0.21152394560725
FBXW2	3992.91909038074	-0.16410415386592	0.064514698368055	-2.54367079157232	0.0109694415402894	0.21152394560725
FLVCR1	559.536068205657	-0.468830466950456	0.18430370694854	-2.54379293131288	0.0109656068504203	0.21152394560725
IFNAR1	4753.49132690818	-0.357395660045725	0.140546080416028	-2.54290734389606	0.0109934376981888	0.21152394560725
KATNBL1	970.893942268352	-0.460723411343002	0.181287216757425	-2.54140043398362	0.0110409387751718	0.21152394560725
LOXL2	63.1593543084288	0.48188908754448	0.189532304981717	2.54251689489538	0.011005728038112	0.21152394560725
NOSIP	1716.01761338146	0.554132989691086	0.217625714914849	2.54626614280349	0.0108882139419341	0.21152394560725
OLFML3	3.30403512745758	1.04931583202183	0.412571077357407	2.54335771364025	0.010979276353279	0.21152394560725
PUS10	174.996648782292	-0.314361072995839	0.123596615981677	-2.54344401340602	0.0109765646104005	0.21152394560725
STX16	5150.46993541728	-0.323511668391502	0.127100697736611	-2.54531780039407	0.010917832351116	0.21152394560725
TMEM246	2.5757641956825	1.61881827520389	0.635958264691957	2.54547879173801	0.0109127992666521	0.21152394560725
TRAPPC6B	1178.62549185868	-0.286636843163367	0.112643828403695	-2.54462980551507	0.0109393644398366	0.21152394560725
TRBJ2-4	8.95666085466687	1.29952647557798	0.511352188118532	2.54135311390658	0.0110424333553669	0.21152394560725
ZNF444	218.262131775821	0.470023351051394	0.184917194403972	2.54180446856973	0.0110281848681493	0.21152394560725
ZNRF1	138.54749201515	0.360287585529523	0.141737282694317	2.54193941552097	0.0110239279991472	0.21152394560725
LINC01138	332.801201720605	-0.408066367968006	0.160649626534255	-2.54010156619315	0.0110820281448264	0.212020651905211
C1orf35	228.74293394695	0.434586916581996	0.17112679690608	2.53956086620677	0.011099173065885	0.212021891105281
CREBRF	4894.95885518095	-0.440493426435696	0.173476554367081	-2.53921014308135	0.0111103066529396	0.212021891105281
SDHAF1	171.121138056031	0.429443651351859	0.169151690001173	2.53880792647642	0.0111230870945926	0.212021891105281
PELP1	1069.9949435475	0.326725683529492	0.128820713479412	2.53628220729975	0.0112036407696752	0.213293149239281
RIMKLB	415.585955120991	-0.447125933380238	0.176351304363929	-2.53542742421412	0.0112310197814187	0.213293149239281
SHF	21.9430124260334	0.481266764214973	0.18980223202541	2.535622258386	0.0112247739495414	0.213293149239281
AC068491.4	2.38956522582241	-4.13934541443443	1.63379790198915	-2.53357248738952	0.0112906385438006	0.21364091176294
NAPB	624.238832641112	-0.336305807259896	0.13270555329997	-2.53422557607446	0.0112696159128076	0.21364091176294
TREML1	528.506696474344	0.727188378218117	0.286978998841707	2.5339428360722	0.0112787129159939	0.21364091176294
AAR2	1015.43819135059	0.222953504288572	0.0881676913786601	2.52874381536245	0.0114471547991443	0.214362706085571
AC010894.5	63.4904333065714	-1.57925404032979	0.626114773291429	-2.52230758272608	0.0116587714856877	0.214362706085571
ARPC5	11969.5728325333	-0.268106903753902	0.106134822984842	-2.52609743168076	0.011533748931195	0.214362706085571
B4GAT1	120.008233115953	0.317715269976797	0.126198836657903	2.51757685245588	0.0118165187417433	0.214362706085571
BMP3	14.7301378419609	-1.0127280898685	0.402560827045996	-2.51571445065814	0.0118791383821389	0.214362706085571
CALY	2.81263159166945	1.3094511149419	0.521084899210143	2.51293237805731	0.0119732282829103	0.214362706085571
CBR3	62.0822667351839	0.593141349382988	0.235068478788352	2.52327046331479	0.0116268938071628	0.214362706085571
CLK4	1962.71440470404	-0.340357976870783	0.135431370377152	-2.51313987241618	0.0119661880762378	0.214362706085571
CLSPN	87.8538016122324	-0.721785838665487	0.286326251906859	-2.52085107061814	0.0117071389740542	0.214362706085571
DNAAF5	282.427208030613	0.335501459170253	0.133359849951728	2.51576062279385	0.0118775823836354	0.214362706085571
ERP29	5278.78243463905	0.233347721345491	0.0924094065209335	2.52515117378912	0.0115648528846975	0.214362706085571
FIZ1	198.883879985816	0.267379531659327	0.106376904098788	2.51351112278114	0.0119536008460533	0.214362706085571
GATAD1	858.044482974259	-0.300647707847128	0.119518560227202	-2.51548970532781	0.011886714869225	0.214362706085571
GP1BA	173.497085993297	0.675992039277522	0.267543254676449	2.52666448307593	0.0115151452720009	0.214362706085571
GPATCH2L	2714.73955919532	-0.286329243738138	0.1135422784251	-2.52178525664359	0.0116760963325987	0.214362706085571
GPR160	538.831711985178	-0.556877024543262	0.221069229545233	-2.51901644425517	0.0117683160442668	0.214362706085571
GPSM2	217.532270728264	-0.287552789884264	0.11418379300165	-2.5183327889634	0.0117911854876727	0.214362706085571
HSPBP1	197.322496421757	0.687865175087966	0.273728368726962	2.51294806704561	0.0119726958330527	0.214362706085571
KBTBD2	3345.60105844951	-0.260389181987506	0.103026107944176	-2.52740967492043	0.0114907377279415	0.214362706085571
KLHL25	101.077648735831	0.595634083363078	0.236622796403074	2.51723034474011	0.011828147175922	0.214362706085571
KRT18	42.7141253007353	0.526907008976667	0.209618745659595	2.51364450883761	0.0119490812639388	0.214362706085571
LGALS1	1717.70697272868	0.65605766127679	0.259616679218193	2.52702431620509	0.0115033537858282	0.214362706085571
MAP3K2	6029.1636702693	-0.282461780714035	0.112390975510756	-2.51320694949394	0.0119639129609567	0.214362706085571
MAZ	3282.73170697481	0.285177508796199	0.113456716563009	2.51353571154885	0.0119527675794159	0.214362706085571
MIA2	1755.30122038454	-0.188603426274988	0.0749346067968958	-2.51690686502409	0.0118390119726006	0.214362706085571
MN1	22.697992188168	0.655791723720063	0.259393512506634	2.52817318900098	0.0114657777019923	0.214362706085571
PABPC4	3421.26727689302	0.251324074862936	0.0995331235400135	2.52502951705219	0.0115688571954611	0.214362706085571
PIAS1	4363.37592405639	-0.260754222698404	0.103770865721747	-2.51278835234539	0.0119781171807289	0.214362706085571
PKD1P1	54.6935010271388	1.04779890938234	0.415830396550767	2.5197746919745	0.0117429973785293	0.214362706085571
PPP1R13B	343.586179922026	0.245365913631745	0.0976011310370119	2.5139658836402	0.011938198193193	0.214362706085571
PYCR2	1088.8111911652	0.231261135564289	0.0913481535404971	2.531645431254	0.011352872714291	0.214362706085571
RBM41	347.530896217905	-0.353169538825708	0.140241931503398	-2.51828775487986	0.0117926933379062	0.214362706085571
RICTOR	5505.72346222973	-0.485111359261799	0.191845539551889	-2.52865591973062	0.0114500216015023	0.214362706085571
RMND5B	742.87259287538	0.268635327932016	0.106315451317339	2.52677597285621	0.0115114906815875	0.214362706085571
SMPD1	937.945525306265	0.295135631566749	0.117080111820182	2.52080073189573	0.0117088137872698	0.214362706085571
SUFU	928.407916011382	0.234403374819325	0.0927613093686751	2.5269519847731	0.0115057231766165	0.214362706085571
SURF6	886.482763383297	0.255798526876405	0.101402502873408	2.52260565200987	0.0116488951562397	0.214362706085571
TMEM168	1121.12681425912	-0.373940818015077	0.148292566447831	-2.52164236530783	0.0116808398210788	0.214362706085571
TMEM62	378.680217004849	-0.175355657822186	0.0695134363786869	-2.52261529507626	0.0116485757635735	0.214362706085571
TNFRSF11A	53.416705494585	0.494288744721356	0.196195225364045	2.51937193580624	0.0117564397958456	0.214362706085571
TOMM34	430.034792839267	0.267552142622415	0.105977016022641	2.52462423140178	0.0115822059814009	0.214362706085571
VPS13A	2121.64588789708	-0.455561737909098	0.181191171308	-2.51426012989732	0.0119282415141447	0.214362706085571
WDR74	573.289279298641	0.231712659225791	0.0921621948662736	2.5141833868215	0.0119308376296427	0.214362706085571
ZNF254	407.250722078635	-0.326336642150915	0.12982719766093	-2.51362309308414	0.0119498068018151	0.214362706085571
ZNF281	1587.92098923537	-0.251020381631977	0.0992530187517648	-2.52909568685047	0.0114356845444116	0.214362706085571
ZNF610	36.1157136372175	0.465293387357205	0.184090550444538	2.52752455915648	0.0114869789698245	0.214362706085571
ZNF790-AS1	33.8472677030429	-0.628609038287042	0.248739056492964	-2.52718269157229	0.0114981673301485	0.214362706085571
BRWD3	2926.13849157569	-0.399089038625543	0.158976592053116	-2.51036352881562	0.0120606930191446	0.214462985158274
CACNB2	6.1162732284948	-0.930351047460831	0.370538176804955	-2.51081023683708	0.0120454428494776	0.214462985158274
NRG4	2.24098277033912	-2.21182025112539	0.880867874676549	-2.51095574570427	0.0120404790127191	0.214462985158274
TAB3	1596.72875731106	-0.278013184906652	0.110762829272225	-2.50998630798216	0.012073584289935	0.214462985158274
TAS2R5	35.0207727451284	-0.661153561410088	0.26321362252715	-2.51185160958715	0.012009957764811	0.214462985158274
TMF1	2668.61817179017	-0.256919549554758	0.102318723856587	-2.5109729663445	0.0120398916740481	0.214462985158274
ZMYM6	659.687024357989	-0.455220619087906	0.181378345681219	-2.50978482231819	0.0120804749309314	0.214462985158274
BEND3	58.6564470995471	0.325689131611007	0.129877300196009	2.50766786127739	0.0121530841991271	0.214769082498469
CARD8	8284.31165318951	-0.286181314911057	0.114070413258138	-2.50881281777631	0.0121137656632295	0.214769082498469
E2F8	37.0162005312806	-0.792251568224835	0.315912719563124	-2.50781788501723	0.0121479258580011	0.214769082498469
SPTAN1	9114.62338215112	0.249889887257143	0.0996443966035465	2.50781675412593	0.012147964734742	0.214769082498469
ATF3	86.2763110853554	-0.851781004962897	0.339798204985453	-2.50672602875981	0.0121855120629074	0.215024532790774
CDIP1	1129.19652513513	0.313184457427507	0.12502201284456	2.50503451593672	0.0122439444246727	0.215024532790774
EVA1B	22.6631551578463	1.01484245928388	0.404939981438585	2.50615524720123	0.0122052017098217	0.215024532790774
FOXD2-AS1	72.4331027784415	0.471695886908242	0.188261794091766	2.50553166766444	0.012226744890795	0.215024532790774
RRP1B	1662.11753364894	0.223540093523384	0.0892432717251026	2.50483973976164	0.0122506887720446	0.215024532790774
SENP6	3700.83685641295	-0.249527579419518	0.0995817532403786	-2.50575603762657	0.0122189895681047	0.215024532790774
CCDC126	344.290786499167	-0.378227940398578	0.151050620628277	-2.50398137277016	0.0122804499392283	0.215088885498405
CHRFAM7A	4.72887994986784	-1.17781033845216	0.470643601860686	-2.50255253401022	0.0123301324866415	0.215088885498405
IGKV4-1	1701.49989182789	-0.923062049508224	0.368895667942625	-2.50223065685821	0.01234134910857	0.215088885498405
RPL12	20122.5320483038	0.266150832414429	0.106329313250684	2.50308051728826	0.0123117531313295	0.215088885498405
SALL2	157.235588432084	0.331084779126477	0.13223254994326	2.50380696181495	0.012286504912602	0.215088885498405
TMEM135	313.123273956979	-0.400493982546303	0.159991532595428	-2.50321986451018	0.0123069064363253	0.215088885498405
TRBV5-5	42.5765464984291	0.406179410290286	0.16234560964226	2.5019426837925	0.0123513919166718	0.215088885498405
DAGLB	886.811702770353	0.289924997173904	0.115948279928531	2.50046828941844	0.0124029236227847	0.215567730829942
HNRNPA0	3101.91506056712	0.218101490730716	0.0872279955845558	2.50036114287753	0.0124066759236361	0.215567730829942
CACNA1E	195.686247248064	-1.14431326844657	0.457777460326939	-2.499715183944	0.0124293188898384	0.215719588249142
SLC10A3	554.598916766913	0.566455266649339	0.226768946785598	2.49794019277649	0.0124917266827242	0.216560481797931
ABHD3	2117.6615481442	-0.341901738679889	0.136929489555056	-2.49691822989247	0.0125277841145422	0.216671729480321
ARHGAP31	860.796011859319	0.24048926800374	0.0963430427485457	2.49617679847848	0.0125540013407327	0.216671729480321
BBS7	290.581125758781	-0.266295986892116	0.106637129197734	-2.49721639072196	0.0125172547378816	0.216671729480321
ZEB2-AS1	43.1385809451188	-0.473680543388624	0.189760350507347	-2.49620398635533	0.012553039112319	0.216671729480321
TRIM38	4882.87300877012	-0.301606762825148	0.120862828755432	-2.49544682952486	0.012579860696532	0.216876798408211
BNIP1	143.891901163474	0.201196127007225	0.0806380810740461	2.49505102710066	0.012593901817442	0.216877891897259
LSM7	379.566995065114	0.473947449699631	0.189989778333918	2.49459446637514	0.0126101155754122	0.216916356173055
ABHD14A	108.304722460286	0.46729051465145	0.187409936446228	2.49341376189798	0.0126521314386775	0.216917647958586
CHD1	4002.14610466315	-0.304574364967309	0.122138199261352	-2.49368638811827	0.012642418932266	0.216917647958586
PEMT	88.3276652705907	0.622771286661844	0.249748695466581	2.49359175029275	0.0126457897251322	0.216917647958586
ABHD16A	11.048132045137	0.693514707692061	0.278462277268038	2.49051582317022	0.0127557815783575	0.217719315900756
AKAP10	1782.83081854906	-0.175575562197948	0.0705397412646714	-2.48903042526301	0.0128092003379019	0.217719315900756
CD4	11251.2367743084	0.294889276840041	0.118489820092214	2.48873090203483	0.0128199959218727	0.217719315900756
DDX19A	237.49889086034	0.294405009846352	0.118340983427009	2.48776882970502	0.012854725953757	0.217719315900756
DOLPP1	273.834051145626	0.31355388398858	0.12630367436307	2.48253968516581	0.0130449536352776	0.217719315900756
EXT1	478.876055204745	-0.251629876938226	0.101288574839283	-2.48428687379099	0.0129811186230077	0.217719315900756
GPKOW	678.591667181719	0.260611982332678	0.104939779327373	2.48344320907771	0.0130119080448762	0.217719315900756
ICAM2	1860.6977698221	0.377906088017456	0.152245606594417	2.48221342126607	0.0130569046782975	0.217719315900756
IRS1	157.998132442258	0.39770263137425	0.159749115575344	2.489545121686	0.0127906681491615	0.217719315900756
LIPH	16.204705073281	0.944932513509258	0.379977273474117	2.48681323719647	0.0128893044529413	0.217719315900756
LYST	13664.0104531614	-0.350402465576959	0.1411217706222	-2.48297951501068	0.013028857985924	0.217719315900756
MFSD14B	2883.70525493466	-0.255035999729041	0.102562550980492	-2.48663861507841	0.0128956321101087	0.217719315900756
MIS18BP1	2137.52629816424	-0.320352800968677	0.129077947217239	-2.48185540500982	0.0130700299519082	0.217719315900756
NECAP2	3290.06917691564	0.219850190520782	0.0882919391814595	2.49003694515012	0.0127729816985538	0.217719315900756
NUFIP2	7498.15694086584	-0.331747509419967	0.133717586311861	-2.48095645883297	0.0131030377646826	0.217719315900756
OCEL1	305.816127471155	0.299312012039122	0.120487356173886	2.48417777220672	0.0129850966379894	0.217719315900756
PLPP1	106.019959259272	0.289944864826333	0.116805550814128	2.48228669618383	0.0130542197760089	0.217719315900756
PLSCR1	2040.53611071039	-0.696000362887532	0.280023986680716	-2.48550265688887	0.012936862150071	0.217719315900756
PQBP1	1024.45762379742	0.288130944160633	0.115934518980518	2.48529037506983	0.0129445799200787	0.217719315900756
RASA2	3430.98642415723	-0.352278293771964	0.141792537383928	-2.48446286575795	0.0129747039516982	0.217719315900756
RPS20	12728.6191867806	0.292527480322936	0.117789338369615	2.483480121138	0.0130105595945029	0.217719315900756
RRP36	652.830930623768	0.130975653639711	0.0526603911787468	2.48717585851453	0.0128761731774872	0.217719315900756
SLC38A9	392.022125101711	-0.26984858712195	0.108564175547453	-2.48561356231183	0.0129328316643918	0.217719315900756
SLC5A3	1912.96583988806	-0.435170932267614	0.175409845179696	-2.48088088682714	0.0131058159996975	0.217719315900756
SP3	6037.54394384824	-0.242782463621139	0.0975739997579505	-2.48818808518052	0.0128395809492229	0.217719315900756
TANK	2417.11932976947	-0.23859607310947	0.095774729934029	-2.4912215703852	0.0127304702401961	0.217719315900756
TAS2R4	43.814079504141	-0.606560578667364	0.244058749320426	-2.48530560922857	0.0129440259276262	0.217719315900756
TECR	991.037989424226	0.426276875235039	0.171701853775123	2.48265738466244	0.0130406446792875	0.217719315900756
VPS13C	7396.76666245546	-0.348561752434263	0.140464061091738	-2.48150131588902	0.0130830227286405	0.217719315900756
ATP6V0E2	761.415084589199	0.505077606118736	0.203716815973151	2.47931229292972	0.0131635995719483	0.218211977519605
NPIPB11	55.9477980877457	-0.731083787524404	0.294854232656071	-2.47947530187626	0.0131575842074983	0.218211977519605
HSPB1	426.330564788748	0.709242623856731	0.286198056633462	2.47815317895421	0.0132064434225661	0.2186885551169
AC009495.3	26.9186147460658	-1.90245014884436	0.770069143760135	-2.47049263596639	0.0134927096930148	0.219425409970177
ANKRD34A	39.9288497934359	0.378976227835726	0.153151269158213	2.47452228061019	0.0133414498738934	0.219425409970177
APRT	1313.32890172261	0.608018081010358	0.246131876445689	2.47029393262893	0.0135002074215457	0.219425409970177
BLOC1S4	327.157210657652	0.280736202909151	0.113853765653253	2.46576124468422	0.0136722433470554	0.219425409970177
CDC37	2959.48929254251	0.332522018614239	0.134628724004888	2.46991881615223	0.0135143718319518	0.219425409970177
DMXL2	5195.98786354211	-0.478558082444128	0.193581347175922	-2.47212910451143	0.0134311001744067	0.219425409970177
FAM76B	1265.09312905785	-0.420886961270172	0.170374283342461	-2.47036673031322	0.0134974600989917	0.219425409970177
FBL	3755.27382297946	0.297120242894682	0.120614225043836	2.46339304328902	0.0137628951317534	0.219425409970177
G2E3	777.579392447465	-0.440048137864054	0.178106481289845	-2.47070255207576	0.013484792866819	0.219425409970177
GBP1	5236.34115352922	-0.862988784048532	0.34990326023721	-2.46636394146052	0.0136492572265035	0.219425409970177
LIN7A	1213.81888464286	-0.63002331578627	0.255089118796647	-2.4698165047507	0.0135182373922481	0.219425409970177
LINC-PINT	261.568534775789	-0.381934384639063	0.154996673223612	-2.46414569226303	0.0137340272976819	0.219425409970177
LSM4	705.459681345367	0.306805536686215	0.124569292892991	2.46293070756829	0.0137806545641188	0.219425409970177
MAP2K6	1003.93152863798	-0.286642401573319	0.115810160419039	-2.47510581572597	0.0133196705502117	0.219425409970177
MAP7D1	3620.8001210256	0.399638400303955	0.161918828802199	2.46814038404487	0.0135817043400319	0.219425409970177
N4BP2L2-IT2	423.159150386492	-0.493236776178466	0.199602109416881	-2.47110001802793	0.0134698139843135	0.219425409970177
PHTF1	558.809075147557	-0.449863208194621	0.181663826048816	-2.47634995903773	0.0132733402045144	0.219425409970177
PIK3CG	2850.60520094908	-0.397930008243967	0.161057554201374	-2.47073172206766	0.0134836930676739	0.219425409970177
PTEN	7091.27122446474	-0.380559124586511	0.154026010332843	-2.47074584197917	0.0134831607316963	0.219425409970177
PUS7L	962.160786276641	-0.397710119003149	0.160827467884049	-2.47289921451654	0.0134021933123704	0.219425409970177
RBM15B	1959.27939556087	0.206226224892627	0.0837388358291591	2.46273097602362	0.0137883329930989	0.219425409970177
RLIM	2525.43401948703	-0.29524177515447	0.119570523315698	-2.46918527215067	0.0135421084279545	0.219425409970177
RN7SL49P	7.59052923922637	-0.889432304451339	0.360725832693691	-2.46567399348578	0.0136755738331145	0.219425409970177
RN7SL834P	26.1423252522747	-0.637794826903129	0.258359601948664	-2.4686321781447	0.0135630551369504	0.219425409970177
SERPINI2	13.0015759615274	-0.811035687845189	0.328748831035608	-2.46703748052975	0.0136236096637417	0.219425409970177
SMARCA4	1736.56770887396	0.370434446098956	0.150380094926163	2.4633210018975	0.0137656610856748	0.219425409970177
SOS2	3891.66266023422	-0.348306293701096	0.141311286845507	-2.46481580825098	0.0137083700300015	0.219425409970177
SPATA6	174.984946465668	-0.289684349549984	0.117435509679382	-2.46675260609733	0.0136344521419011	0.219425409970177
SPTLC1	1346.16230003562	-0.234588320188422	0.0952201101532305	-2.4636426046023	0.0137533172806545	0.219425409970177
STX17	837.031974661617	-0.607585703939812	0.246076248316944	-2.46909528284602	0.0135455145438896	0.219425409970177
TAOK1	4788.48554005254	-0.296786533183946	0.120003900273501	-2.47314072715587	0.0133931392224532	0.219425409970177
THAP7-AS1	11.5114030573575	0.75298154522074	0.304305531012528	2.47442608984238	0.0133450430293975	0.219425409970177
TIMM22	370.792722580419	0.247359079040837	0.100417095460038	2.46331640949799	0.0137658374226966	0.219425409970177
TMEM9B-AS1	87.2377757631446	-0.907065747482987	0.36831269368503	-2.46275994022265	0.0137872192665953	0.219425409970177
UBA3	2572.99565247284	-0.323648798023265	0.130818151789918	-2.47403585507779	0.0133596288190875	0.219425409970177
VAPA	3486.95702180526	-0.211800019275661	0.0856852166146769	-2.47183852295218	0.0134420217579102	0.219425409970177
VCAM1	5.9996745543583	-2.05751637745677	0.835041618089749	-2.46396866082384	0.0137408125203378	0.219425409970177
VRK2	585.925718075795	-0.285576237758385	0.115770710815976	-2.46673995301217	0.01363493390206	0.219425409970177
POLR3G	37.6942562354629	-0.645722161214625	0.262296753775175	-2.46180004868874	0.0138241711917903	0.219545384044849
RIOX1	373.282012511278	0.167949785915419	0.0682124423234856	2.46215763861594	0.0138103952236341	0.219545384044849
FAM149B1	525.610560223102	-0.194602740762962	0.07909989752712	-2.46021482766449	0.0138853872470214	0.219842518902841
MRPL17	335.831798440215	0.25445592137696	0.103400254182116	2.4608829387285	0.0138595578629519	0.219842518902841
PDGFB	91.6169723754315	0.396110627497967	0.160994087602922	2.46040480986444	0.013878038154522	0.219842518902841
ACE	37.806814827196	0.770331774992002	0.313318464438891	2.45862233613188	0.0139471249226569	0.220070002356325
CXorf38	2232.20060373833	-0.195797060984502	0.0796235679031894	-2.45903400388391	0.0139311422161392	0.220070002356325
EIF2AK2	3402.25250037856	-0.530874587123529	0.216008838887309	-2.4576521491349	0.0139848557826332	0.220070002356325
SAMD8	1468.36850998508	-0.337287575306772	0.137168073384891	-2.45893644915717	0.0139349282462188	0.220070002356325
SLC30A7	1510.67351733965	-0.400174223932069	0.162819155355608	-2.45778344113174	0.0139797445321005	0.220070002356325
SNRPD2	1845.13212691974	0.278755927413902	0.11339907631046	2.45818516767044	0.0139641153960773	0.220070002356325
ERBIN	7413.14497642783	-0.246883377099564	0.100480353594894	-2.45703133266154	0.0140090467669946	0.220227324859866
ATG12	1571.7770398424	-0.29318946069374	0.11939372340592	-2.45565220959683	0.0140629184357559	0.220597579724708
NABP2	313.25791645659	0.225923836061627	0.0920023284531015	2.45563171998187	0.0140637201829724	0.220597579724708
ZRANB2	3292.77145068847	-0.458110541212306	0.186577449900488	-2.4553371345607	0.0140752516065649	0.220597579724708
CYB5R4	3306.34970239746	-0.335924483571481	0.136845664931552	-2.45476890875209	0.01409751814283	0.220723603939607
LSR	207.423441766237	0.715817637463237	0.291649702400461	2.45437465415396	0.0141129856924047	0.220743030245314
AGTPBP1	4063.21027127618	-0.301256453230312	0.122778661857259	-2.45365480184618	0.0141412658574198	0.220784659436405
DNMT1	2872.41784665026	0.20960333178704	0.0854274618844355	2.45358257360598	0.0141441061794139	0.220784659436405
PEPD	761.105444228602	0.427738129277759	0.174362133431308	2.45315952988308	0.0141607521713609	0.22082234240285
SNORD5	35.3698274379567	-0.631558732190036	0.257538663054032	-2.45228706517567	0.0141951366487078	0.221136285382881
VWA7	40.7512100854504	0.68616563306377	0.279880491584695	2.45163794439073	0.0142207667497216	0.221313356959559
CPA5	23.5240943365945	1.32460865925766	0.540501097758342	2.45070484546896	0.0142576810658253	0.221443623040386
RNF208	14.1009763539069	1.0924178691161	0.445694565709674	2.45104596996073	0.0142441760517599	0.221443623040386
DNAJA3	941.191772679807	0.247438176469858	0.100991516659739	2.45008872679403	0.014282101643418	0.221601089099274
LRRC47	1063.77443296874	0.244357837153398	0.0997844262539536	2.44885746530728	0.0143310146948261	0.222137886118802
ZBTB37	2247.40053089762	-0.448175835037873	0.18309527917179	-2.44777384247777	0.0143741848454806	0.222584682697083
NHLRC3	1000.42060394701	-0.292936331817992	0.119694894067564	-2.44735862878694	0.014390756799501	0.22261912512568
KCNG1	35.1058316426354	0.869767088314979	0.35553819441551	2.4463393862503	0.0144315081446808	0.222883777180176
SENP5	1540.35746740404	-0.20143426283087	0.0823453705533405	-2.44621235507572	0.0144365942295744	0.222883777180176
CHUK	1332.03916699726	-0.261392314645091	0.106872367813408	-2.44583628109994	0.014451660779691	0.222894601051377
COBL	9.99610758423899	-1.05142601983525	0.430005032072458	-2.44514817598247	0.0144792640495531	0.223098570995895
ATP10D	1146.99980460579	-0.26369093268403	0.10787986263505	-2.44430170972758	0.0145132837271252	0.223400903085391
KIAA0825	138.500668907664	-0.493578380640101	0.201972968850082	-2.44378435119438	0.0145341111735684	0.223499771029819
CCDC102A	96.2626342252062	0.464669009919116	0.190243881247144	2.44249122165179	0.0145862843464445	0.223637142212879
FSTL1	80.4613434053702	0.774819549285456	0.317200714750348	2.44267907748971	0.0145786947957148	0.223637142212879
STK38L	2303.30204792184	-0.312402564238851	0.127874041309282	-2.44304912115243	0.0145637548704422	0.223637142212879
AC018647.3	2.38496959420267	-3.76830838553233	1.54359676030203	-2.44125181034651	0.0146364450793085	0.223644967741357
AC022210.2	8.36318630478983	-1.75893557597196	0.720668758902435	-2.44069907879841	0.0146588638948801	0.223644967741357
RAB12	677.897352213521	-0.338215225202416	0.138547139584833	-2.44115631846246	0.0146403160730982	0.223644967741357
SOX12	212.146114091445	0.474311519418719	0.194294299109661	2.44120142275	0.0146384875495847	0.223644967741357
TMEM244	1.89064629783254	1.5704128069435	0.64340415498356	2.44078748136718	0.0146552762506025	0.223644967741357
AKR7A2	504.485165236699	0.386208452094853	0.158373743853596	2.43858888915244	0.0147447318992149	0.224073712192182
CYFIP2	12432.0141412644	0.156524918255764	0.0641788813549784	2.4388851122227	0.0147326512809456	0.224073712192182
SLFN13	1272.23676078129	-0.435540746442013	0.178559251902272	-2.4391945071566	0.0147200428005539	0.224073712192182
TMOD2	1763.96911731796	-0.400686192766562	0.164286866858637	-2.43894232343805	0.0147303190890847	0.224073712192182
MIR6503	10.63951547285	-0.754704592155596	0.309583654522812	-2.43780503631204	0.0147767412431637	0.224121131113321
NUP62	1732.34709783162	0.312838585747857	0.128326804206818	2.43782729322606	0.0147758315177574	0.224121131113321
TRAF3IP2	427.453459333131	0.234905132709658	0.0963980026596445	2.43682572489645	0.0148168183552342	0.224509524999818
DENND1B	826.105261298992	-0.465533557645885	0.191078980184499	-2.43634102085108	0.0148366896838186	0.224591294765005
ANKRD44	10221.5245520841	-0.326695121749797	0.134212160656225	-2.43416930442394	0.0149260117783825	0.22489449243174
CHSY1	2064.57250714281	-0.269292997812668	0.110609854620761	-2.43462030337143	0.0149074234353743	0.22489449243174
KANK3	28.6943998676178	0.593853253961405	0.243882131125159	2.4350010852441	0.014891745037755	0.22489449243174
MIR155HG	62.6202092761145	-0.6012087005828	0.246984727613643	-2.43419383211122	0.0149250003219889	0.22489449243174
MTG1	55.0371456734326	-1.43023016046607	0.587582569560882	-2.43409221879221	0.0149291909773583	0.22489449243174
LRRC37A3	43.8469097632924	-0.421514159783796	0.173198316277671	-2.43370818402199	0.0149450383968401	0.224914855252543
FAM160A1	29.7740414350334	-1.10403284214714	0.454023025294292	-2.43166707554427	0.0150295148859026	0.225351236445649
MARCH9	718.400743656196	0.199701846252208	0.0821107524451261	2.43210347372796	0.015011418164502	0.225351236445649
NEURL2	8.02615004634948	0.826373872682362	0.339896121347093	2.43125420027518	0.0150466538384695	0.225351236445649
PNMA1	893.091890220143	0.236528946216675	0.0972387585217648	2.43245543045198	0.0149968370781857	0.225351236445649
ROCK2	1379.9034611286	-0.269426492824715	0.110802830285302	-2.43158493452721	0.0150329232881253	0.225351236445649
CCDC14	1304.80848704247	-0.424818834659872	0.174759483882486	-2.43087714166937	0.0150623210353611	0.225368344440369
ANKRA2	650.660218071073	-0.271253494837435	0.111625800512599	-2.43002508014999	0.0150977780541499	0.225485221506719
LGALS3BP	814.677236264501	0.512497375789085	0.211146720329692	2.42720973827514	0.0152154567490033	0.225485221506719
NEK7	3516.45585481456	-0.358519522443555	0.147590074476031	-2.42915740585102	0.0151339602948394	0.225485221506719
NUF2	67.479993383599	-0.401343102836588	0.165347253527032	-2.42727408091465	0.0152127582935641	0.225485221506719
PPP1R12A	5322.74786805484	-0.299297730483965	0.123187969410278	-2.42960194828078	0.015115413232993	0.225485221506719
RNU2-6P	5.18518573486719	-1.17315799174481	0.483189199143381	-2.42794746617813	0.0151845425718942	0.225485221506719
SC5D	430.561733529611	-0.5499055406804	0.226508740929232	-2.42774534185507	0.0151930070007643	0.225485221506719
SYCE1L	7.74687463302389	0.835565966404165	0.343964502392539	2.42922150568491	0.0151312847053798	0.225485221506719
TFAP4	208.77070384577	0.480719301394919	0.197989814223962	2.42800016394349	0.0151823364122727	0.225485221506719
ZEB1-AS1	157.293903066453	-0.35126679570269	0.144679569579215	-2.42789494552902	0.015186741597522	0.225485221506719
TMIGD2	254.747021430902	0.531650352163922	0.219102278726668	2.42649394270865	0.015245504818877	0.225714935848946
ALKBH5	1919.81583794585	0.339717744638348	0.140182419924626	2.42339763303422	0.0153760860917527	0.22592362859814
ANKRD54	263.019785610037	0.301995245448197	0.124611625982376	2.42349173335487	0.0153721031206976	0.22592362859814
NHP2	564.093206393071	0.421018042080192	0.173681021071585	2.42408778738504	0.0153468951148638	0.22592362859814
OR2A7	7.2202544129816	-1.02575322244486	0.422975981472897	-2.42508621617937	0.0153047516080509	0.22592362859814
P2RY14	621.256900745973	-0.814896493476291	0.336013272377457	-2.42519138518102	0.0153003183793542	0.22592362859814
SLC4A8	334.068072929289	-0.412267050215204	0.170104533956374	-2.42361000395755	0.0153670983855905	0.22592362859814
SNAP47	404.010984224662	0.298677330693389	0.123172589349018	2.42486848958793	0.0153139331135045	0.22592362859814
UBE4A	3925.9406829199	-0.277372915312815	0.114400411410681	-2.42457970117859	0.0153261187688344	0.22592362859814
FN1	26.9284724849093	-1.56443043625144	0.645769006549251	-2.42258519747048	0.0154105117335231	0.226110143795917
ORAI1	763.764289945279	0.723167148618654	0.298532047088273	2.42241044360916	0.0154179255050323	0.226110143795917
CCPG1	1092.15222229474	-0.419764244561292	0.173438084815658	-2.42025415010462	0.0155096629465291	0.226172866802956
GCA	12134.1952666633	-0.55322752007808	0.228552263285456	-2.42057336088207	0.0154960522101212	0.226172866802956
GSDMB	955.521724914315	-0.568715461262798	0.234879731915293	-2.42130496584482	0.0154648971635966	0.226172866802956
RF00026	4.59271254970872	-1.47586792550056	0.609694483692677	-2.42066799844049	0.0154920190071893	0.226172866802956
RPS6KA5	1341.76617103875	-0.313797906165724	0.129647579715571	-2.42039154802699	0.0155038031870221	0.226172866802956
TSPAN14	6586.12920308728	0.229968386717766	0.094995915146918	2.42082395187312	0.0154853746990577	0.226172866802956
AC002511.1	9.92895592589274	-2.59432766954804	1.07225674391307	-2.4195023106876	0.0155417619888901	0.22630945331048
ANXA6	12884.033806075	0.214146785772263	0.088514120646287	2.41935167189899	0.0155482003885648	0.22630945331048
FAM78A	3951.07681165012	0.326742828159442	0.135102698361026	2.41847744066746	0.0155856119540494	0.226641382454574
RN7SL473P	19.4487756946506	-1.19355461633496	0.493620830938507	-2.41795836303278	0.0156078626491469	0.226752431520752
POLK	970.081248451771	-0.336162165363256	0.139072159617043	-2.41717800520918	0.0156413659300199	0.227026598475387
APOL6	7495.82770328991	-0.580507329791989	0.240222042791441	-2.4165448059901	0.0156685976997366	0.227052414209188
IRAK4	2852.25683169571	-0.265200977463087	0.109763327400293	-2.41611641833646	0.0156870448590004	0.227052414209188
SKIL	1104.51042979216	-0.440961658743343	0.182504179967312	-2.41617292723006	0.0156846103888321	0.227052414209188
IKZF2	1522.46478988271	-0.593107936656533	0.245588755328749	-2.41504516712335	0.0157332585546955	0.22708580440433
MBOAT2	1191.51639892695	-0.594731160740537	0.246248591021483	-2.41516574073982	0.0157280510439119	0.22708580440433
SAFB	2924.50775411226	0.161588004654462	0.0669051065983395	2.41518193259215	0.015727351841853	0.22708580440433
CAPZA2	4516.07148164083	-0.291558831871945	0.120828881743585	-2.41298957388906	0.015822272169066	0.227393036131177
CCDC92	672.412883268621	0.306567217232746	0.127061045840937	2.41275534294379	0.0158324431583734	0.227393036131177
LAGE3	143.069725847329	0.577153655940573	0.239169824712835	2.41315415367949	0.0158151290734385	0.227393036131177
NLE1	429.509405230595	0.330262810392491	0.13682295537998	2.41379678925439	0.0157872645418536	0.227393036131177
REL	1189.80255340766	-0.390071484102385	0.161686026403063	-2.41252440164486	0.0158424769307684	0.227393036131177
ZDHHC23	184.815600361912	-0.385490436478986	0.159732516234836	-2.41334980231729	0.0158066412170091	0.227393036131177
CLEC4D	615.071032994666	-0.64124867385407	0.265931246355474	-2.41133256299225	0.0158943480367583	0.227796978580363
MAP10	120.368135714659	-0.340659839318873	0.141282088606879	-2.4112033073546	0.015899982456982	0.227796978580363
CHMP3	1775.12764413172	-0.199834854994021	0.0829138330459573	-2.41015096821367	0.0159459206772751	0.22824437751716
MRPL41	168.591086456629	0.75863122706398	0.31500012681344	2.40835213223035	0.0160247163308579	0.229042534938189
NAGPA	467.280250449107	0.545921343415375	0.226692285961264	2.40820432464411	0.0160312060416907	0.229042534938189
CNTNAP1	127.476606354693	0.400435510894255	0.166574921263255	2.40393636603559	0.0162195963546	0.229829458482168
CXCR3	378.103174049354	0.576407427142727	0.239589575244985	2.40581179942132	0.0161365752604214	0.229829458482168
IMPG2	37.7896833854593	-0.446232977048502	0.185529913057004	-2.40518075870276	0.0161644681818148	0.229829458482168
MIR5194	2.45301329850607	-1.75720026678444	0.730465600078069	-2.40558934821385	0.0161464030969088	0.229829458482168
MSL3	4459.56978594088	-0.264922574183795	0.110179902564433	-2.40445460576504	0.0161966176323769	0.229829458482168
PSMC4	1418.60568700922	0.213439025562285	0.088768703523306	2.40444004576733	0.0161972628310829	0.229829458482168
SMG1	10032.6792306665	-0.35077761288235	0.145906385133752	-2.40412791092586	0.0162110999287373	0.229829458482168
TXNL4A	761.93923945266	0.155811862293917	0.064775299213753	2.40542095806847	0.0161538460278359	0.229829458482168
ZNF519	70.0905942632281	-0.480792738617691	0.199920959993407	-2.40491411522607	0.0161762669430669	0.229829458482168
ARHGAP19	1300.15220003074	-0.22866208031873	0.0952732236842344	-2.40006658194529	0.016392089944668	0.229925094551183
DOK2	2365.75053894554	0.45790343978946	0.19077101321637	2.40027786228776	0.0163826308072469	0.229925094551183
GP6	88.9523314362025	0.607865483496822	0.253250908667109	2.40024996038946	0.0163838797157242	0.229925094551183
LCK	6732.71959558793	0.303795815501629	0.126592300139734	2.39979694788937	0.0164041685787677	0.229925094551183
MARS2	341.426199871068	0.206780094934472	0.0861390685421157	2.40053785621528	0.0163709973174453	0.229925094551183
OTUD3	521.412781845172	-0.329781759350336	0.137374924057247	-2.40059648158865	0.0163683751142534	0.229925094551183
PTCRA	103.716313781816	0.770494842034094	0.32093230249067	2.40080177674385	0.0163591955546829	0.229925094551183
SAP30L	2067.58905661253	-0.170935825297677	0.0712007922635845	-2.40075734922829	0.0163611817013034	0.229925094551183
SCYL2	2383.88652164163	-0.301589715341991	0.125637575624496	-2.40047385380452	0.0163738604468357	0.229925094551183
TBC1D32	130.778218831475	-0.381120987787376	0.158713396007939	-2.40131581437721	0.016336230734002	0.229925094551183
TRBV27	177.060811404413	0.398721976948311	0.166029010510822	2.40151992547304	0.0163271198549868	0.229925094551183
ZNF714	249.278801341599	-0.424110053921657	0.176651323496909	-2.40083145445031	0.0163578689211217	0.229925094551183
ARID4A	2690.98866648599	-0.275102842209192	0.114694605167682	-2.39856828319863	0.0164593073751261	0.230012980658728
ATP13A3	2592.98980195343	-0.316600196691846	0.132031506884075	-2.39791398404492	0.0164887367444718	0.230012980658728
DGKH	426.739102817439	-0.482682315757662	0.201369458183786	-2.39699863182393	0.0165299854351464	0.230012980658728
FANCL	151.894535035418	-0.377945296138012	0.15758813212317	-2.39831065351173	0.0164708896505699	0.230012980658728
HMOX2	1523.19004622317	0.230211524299458	0.0959857102391427	2.39839371637611	0.0164671546059292	0.230012980658728
MYPOP	144.569131218588	0.250827295361931	0.104662274848496	2.39653968657776	0.0165507010633542	0.230012980658728
OLFM2	251.401615146672	0.455266834848602	0.189967306976444	2.39655360753761	0.0165500723712619	0.230012980658728
SLC35B3	649.260863098482	-0.243230913667877	0.101500027923268	-2.39636302220285	0.016558681322235	0.230012980658728
UGCG	1365.40105690865	-0.32113501770445	0.133938690386959	-2.39762697975221	0.0165016603328048	0.230012980658728
UTRN	8149.2857172837	-0.279323366087152	0.116555941610175	-2.39647470758169	0.0165536358928429	0.230012980658728
MBLAC1	11.9877482719443	0.613525802250109	0.256075783801302	2.39587591275779	0.0165807024704482	0.23011286183495
CPEB4	2104.29336266478	-0.420388377269399	0.175674681570687	-2.39299353504303	0.0167115355475761	0.230302142033307
FARSA	819.944461698923	0.488597858986662	0.204168108422573	2.39311547117533	0.0167059824764832	0.230302142033307
GPR135	25.5356902357211	-0.631462242076045	0.263731600825374	-2.39433666689855	0.016650457527376	0.230302142033307
HAPLN3	435.14610857184	0.496235160885398	0.207433027004804	2.39226688271731	0.0167446615062425	0.230302142033307
LAPTM4B	129.389417043913	0.428823562540924	0.179225509805693	2.3926480276487	0.0167272790395182	0.230302142033307
LIX1L	1708.45537822893	0.22270149999518	0.0930914092406997	2.39228841642473	0.0167436790191121	0.230302142033307
NOS3	50.5453879840171	0.75230255469852	0.314509975330388	2.39198312838325	0.01675761268082	0.230302142033307
RPL27	10414.7609447968	0.247554006771291	0.10344963926304	2.39299052693494	0.0167116725597574	0.230302142033307
SH3BGRL3	13015.9105219244	0.379702816264382	0.158613930414949	2.39388063375672	0.016671173314237	0.230302142033307
SH3GLB1	5261.46469163513	-0.261246354741963	0.109136613827531	-2.39375536384895	0.0166768677927098	0.230302142033307
ZNF579	43.5063897683571	0.537626654040689	0.224607373209702	2.39362869685823	0.0166826275158336	0.230302142033307
PSMA7	2931.80848932849	0.209557000568751	0.0876621937915793	2.39050600384223	0.0168251740520384	0.230846053518714
SLC2A13	139.74531146928	-0.461850594042019	0.19320514678696	-2.39046734376742	0.0168269455097748	0.230846053518714
SLC25A40	1092.86663881038	-0.385212457121664	0.161210541956482	-2.3894991757155	0.0168713617209801	0.231250926203823
AC112255.1	6.97419709124828	-1.72692660699182	0.723479351237348	-2.3869742848062	0.016987679473659	0.23153143866843
ACAP2	7149.03904600383	-0.3410069766025	0.14278608902691	-2.38823668976767	0.0169294347878055	0.23153143866843
KMO	518.101751117202	-0.351838346175206	0.147410797626287	-2.38678815826761	0.0169962818151161	0.23153143866843
MDH2	2163.19028487949	0.30212492056161	0.12654963274832	2.38740258663943	0.0169678988563529	0.23153143866843
NBEAL1	192.419952631977	-0.492792283571733	0.206322729573732	-2.38845368413773	0.0169194407999336	0.23153143866843
NUP58	1971.80711692244	-0.243870740009208	0.102148648933337	-2.38741033342849	0.0169675412661784	0.23153143866843
SNU13	2315.48157833638	0.223996758481077	0.0938471823258054	2.38682454741621	0.0169945996916229	0.23153143866843
ACER3	940.356552127422	-0.30217991109395	0.126730533807055	-2.38442861413346	0.0171056663771646	0.231605144083294
ANXA2R	591.683414227566	0.206034484680977	0.0863946430004889	2.38480625100576	0.0170881183487256	0.231605144083294
DCAF10	1079.63234190808	-0.228455110259274	0.095801498545413	-2.3846715732842	0.0170943747396428	0.231605144083294
FAM102A	4892.76444105291	0.42510719205914	0.178333539076424	2.38377589689937	0.0171360341201097	0.231605144083294
N4BP2L1	1002.41677676872	-0.317688960417297	0.133127943592319	-2.38634318118939	0.0170168631297871	0.231605144083294
SNORD58C	24.3537612975495	-0.508038008338695	0.213026919041161	-2.38485356979946	0.0170859206531549	0.231605144083294
TRAV6	40.8072771371056	0.394517178672023	0.165490151019927	2.38393146806977	0.0171287918639888	0.231605144083294
TSPAN33	812.910955097871	0.332552010447181	0.139438904906411	2.38492987785858	0.0170823770893755	0.231605144083294
ZNF414	111.920122536188	0.61948343459538	0.259844943661494	2.38405037198798	0.0171232583776735	0.231605144083294
AF131215.4	4.44409206654488	-1.81454771050752	0.767646278036597	-2.36378103095683	0.0180895008870503	0.2317557347431
AGAP3	558.536746156532	0.54207254710295	0.228085977922058	2.37661495915451	0.0174723159873556	0.2317557347431
AMPD1	2.87295092431095	-2.27054255510911	0.958663830550242	-2.36844499891676	0.0178630361438035	0.2317557347431
ARL13B	242.467005169978	-0.340643859393415	0.143945716160717	-2.36647444938953	0.0179584138010563	0.2317557347431
C5orf24	1201.19515121654	-0.445711972754628	0.187556273994156	-2.37641729206305	0.0174816800427632	0.2317557347431
CAPNS1	6569.87532419643	0.279633174675645	0.118029895469779	2.36917243349794	0.0178279395018778	0.2317557347431
CCDC30	80.8562684245992	-0.341755416188346	0.143741079477682	-2.37757652461076	0.0174268265850072	0.2317557347431
CCDC82	1884.73160633309	-0.377773573883476	0.159744506530058	-2.36486112786853	0.0180368328988559	0.2317557347431
CD81	2850.17392337104	0.423387560182291	0.179022423316131	2.3649973692661	0.0180301990061308	0.2317557347431
CDHR3	66.9402936206173	-0.58404176682266	0.247407975257328	-2.36064244176122	0.0182433107311234	0.2317557347431
CDK4	947.035057363207	0.23107492160317	0.0975340111995789	2.36917275072726	0.0178279242096584	0.2317557347431
CENPJ	259.160363288521	-0.352270424299263	0.149186817906818	-2.36127044762957	0.0182124433324884	0.2317557347431
CEP97	566.35491535445	-0.333422628699592	0.141264505873609	-2.36027179394878	0.0182615500946571	0.2317557347431
CIB1	1943.90510865189	0.315561414099314	0.133771112829229	2.35896530592639	0.0183259689927577	0.2317557347431
DDX43	56.6804762472885	-0.771105861954727	0.32639601494203	-2.36248552878834	0.0181528501449615	0.2317557347431
DUSP16	1345.37228425693	0.243679739638396	0.103151544832365	2.36234697245115	0.0181596369506684	0.2317557347431
EPB41L5	203.481763604568	-0.327758646393395	0.139010984026427	-2.35778955662299	0.0183841115445301	0.2317557347431
ERCC6L2	452.489075105755	-0.962978069244806	0.408073694468134	-2.35981412744556	0.01828409362358	0.2317557347431
EREG	43.5619634644983	-1.08449734292968	0.458780778856079	-2.36386830684964	0.0180852401191644	0.2317557347431
EVI5	604.797734499442	-0.286936863694059	0.120687677464421	-2.37751583030214	0.017429694816589	0.2317557347431
FCGR3A	15001.4698824114	-0.516139671389109	0.21798427413756	-2.36778397630371	0.0178949810797098	0.2317557347431
FRMD6	23.8112316524096	-0.600246428785351	0.251920971354709	-2.38267749428528	0.0171872441994954	0.2317557347431
GAMT	77.3056138270211	0.560339481079554	0.236676506494916	2.36753317588617	0.0179071144868204	0.2317557347431
GATB	301.613370074609	0.214233037780898	0.0899600254279561	2.38142482465688	0.0172458103764834	0.2317557347431
GLI1	38.1564019910844	-0.434577922206769	0.184176773138284	-2.35956963954667	0.018296146478812	0.2317557347431
GXYLT1	1047.80762902715	-0.340051841415107	0.143025383182103	-2.37756287624936	0.0174274715296942	0.2317557347431
IFT80	368.69768898899	-0.496159051623629	0.209668881184042	-2.36639337617351	0.017962347407065	0.2317557347431
IGHV2-70	101.774188497355	-1.22214429117152	0.515379826576396	-2.37134677794835	0.0177233935449647	0.2317557347431
KIF26A	3.25879241752835	1.84958056381118	0.784035583705217	2.35905181123333	0.0183216975411557	0.2317557347431
LCORL	496.78893790448	-0.393043820913717	0.165363973067957	-2.37684069644477	0.0174616275454261	0.2317557347431
LIMD1-AS1	107.97315212263	-0.502169304963404	0.212526066343813	-2.36285982986681	0.0181345271271115	0.2317557347431
LINC01176	103.128404644594	-0.686740805991513	0.289436888676069	-2.37267892538776	0.017659607525198	0.2317557347431
MAGED2	1805.6081538087	0.184662359179234	0.0781510117864958	2.36289147073005	0.0181329789666859	0.2317557347431
MFNG	3356.62175464674	0.380052018733955	0.159622783699862	2.38093842197718	0.0172685983420746	0.2317557347431
MID2	61.5135729451685	0.647988967749291	0.273903824681267	2.36575363087147	0.0179934138100481	0.2317557347431
MIR421	6.66834893283569	-1.08234867990869	0.454354483418786	-2.38216793144544	0.0172110467535445	0.2317557347431
MMAB	193.670146773514	0.19719337068448	0.0830455346809318	2.37452105573303	0.0175717339775788	0.2317557347431
MRPL20	824.445592195637	0.216627890149753	0.0918271229042272	2.35908393183231	0.0183201117148924	0.2317557347431
MRPS34	476.293612830844	0.488864500219966	0.205825169938993	2.37514440223646	0.0175420859373448	0.2317557347431
MTA2	4861.35367427454	0.134478020342178	0.056568985004105	2.3772394065833	0.0174427630113007	0.2317557347431
MYBBP1A	881.248402412333	0.455157720355672	0.193125627221558	2.35679607571451	0.0184333664501698	0.2317557347431
MYBPH	81.8030664071698	1.00420047413631	0.422857069616885	2.37479882988863	0.017558516868484	0.2317557347431
NELFA	425.540670259834	0.543118274893331	0.229486073237253	2.36667204781456	0.0179488296481159	0.2317557347431
NFATC2IP	2784.3620748526	-0.245815606683839	0.103743281737359	-2.36946048522116	0.0178140585368451	0.2317557347431
OSBPL8	8441.57411011043	-0.414388671211892	0.175471459924919	-2.36157305233114	0.0181975862057876	0.2317557347431
P3H4	59.8457981656001	0.417928455210339	0.176494026919587	2.3679467373746	0.0178871107592477	0.2317557347431
PCBD1	141.983114198491	0.333217384052295	0.139972816755042	2.38058640082552	0.017285107002301	0.2317557347431
PDS5B	2022.87841443112	-0.1945394403325	0.0824121851447091	-2.36056646223983	0.0182470483390226	0.2317557347431
PDZD4	473.600104490084	0.610738644876073	0.257291248923563	2.37372490293097	0.0176096650238324	0.2317557347431
PEBP1	2271.47312009476	0.277522512132999	0.117767522936912	2.35652839774568	0.0184466571544037	0.2317557347431
PEX5	928.28509604163	0.16938159595769	0.0717797809317058	2.35973966149111	0.0182877639374671	0.2317557347431
PGBD4	164.6212373181	-0.385092308334153	0.161978242338379	-2.37743231914864	0.017433641980637	0.2317557347431
PHC3	4245.33549630506	-0.385206763383756	0.162976174313372	-2.36357716093566	0.0180994571506501	0.2317557347431
PLCD1	381.333811431466	0.418101005124575	0.175928327460652	2.37654169262813	0.0174757863191851	0.2317557347431
PNPO	389.144875034251	0.195694811721005	0.0829359903988028	2.35958853062458	0.0182952149315382	0.2317557347431
PROSER2	48.4766258088603	0.456608955548549	0.193236478696146	2.36295423425999	0.0181299083432454	0.2317557347431
PRRT4	10.487084895385	0.900780263538568	0.37958093495662	2.37309142947738	0.0176398968028852	0.2317557347431
PSAT1	183.736989534717	-0.445008225366427	0.18733985912724	-2.37540599976741	0.0175296567229443	0.2317557347431
PSMC5	2661.21880807928	0.162174181392223	0.0681782012173682	2.37868084661214	0.0173747118508818	0.2317557347431
PTGS2	1048.30441797325	-0.57056701125293	0.241187112186681	-2.36566127468414	0.0179979025654772	0.2317557347431
PUSL1	92.5350034857725	0.697277288460113	0.295532020261765	2.35939675112871	0.0183046737941658	0.2317557347431
SCAMP3	1074.03653780641	0.283647838591295	0.120319536073897	2.35745455681516	0.0184007073129048	0.2317557347431
SF3A1	6565.55094959563	0.153012881690168	0.0643190739288457	2.3789658703644	0.0173612833296425	0.2317557347431
SLC25A1	521.570953332134	0.408632132760011	0.173382085216114	2.3568301895243	0.0184316732389464	0.2317557347431
SLK	3842.27902936513	-0.363765563593082	0.153962053461752	-2.36269623205208	0.0181425336751149	0.2317557347431
SMIM1	36.4133637685583	1.51251025148122	0.637103235022605	2.37404264856315	0.0175945180958133	0.2317557347431
SMURF2	988.111458581551	-0.260954897403395	0.110190449763695	-2.36821700939616	0.0178740484396234	0.2317557347431
SNORD21	5.75251494824372	-0.955682457614176	0.402864277585908	-2.37221940684573	0.0176815874704635	0.2317557347431
SPATA13	5376.12628174678	-0.242628162236786	0.102877139635323	-2.35842640159758	0.0183525986011681	0.2317557347431
SRGN	32463.5292465421	-0.45127071001263	0.191306461249373	-2.35888901538139	0.0183297367841256	0.2317557347431
TBC1D3E	3.85112195515069	-2.42564145714674	1.02542178023433	-2.36550608140237	0.0180054475791344	0.2317557347431
TMEM160	26.0146661653521	0.773016725897231	0.325261828385599	2.37659835380627	0.0174731024609542	0.2317557347431
TMEM165	1630.55750346365	-0.339876638469837	0.144094796611328	-2.35870167738671	0.0183389917971609	0.2317557347431
TNFSF12	636.485455884551	0.414977661503765	0.175720925062989	2.36157225643453	0.0181976252683779	0.2317557347431
TOMM22	1094.03455175285	0.252970729035614	0.106283779248996	2.38014427811197	0.0173058607446937	0.2317557347431
TRAPPC6A	336.223343426986	0.704898112197119	0.298163015748775	2.36413664661566	0.0180721454034623	0.2317557347431
TRBV7-3	92.8835330348728	0.603243873396119	0.255910244304695	2.35724785084366	0.0184109539919994	0.2317557347431
UBXN1	2448.06032037238	0.367161989990625	0.155705327104299	2.35805670119868	0.0183708866908494	0.2317557347431
VPS26B	2333.99670827547	0.14894777851827	0.0631204731242442	2.35973799222142	0.0182878462206281	0.2317557347431
WDR54	237.45106719361	0.255899273469736	0.108292868430352	2.36302978376011	0.0181262127869256	0.2317557347431
WTAP	3560.06232587416	-0.16672716158207	0.0705243042355564	-2.36410927253091	0.0180734808513303	0.2317557347431
ZHX2	1491.33666782303	0.168775516778376	0.0711219689621116	2.37304336819312	0.0176421923269317	0.2317557347431
ZNF24	5136.13965167221	-0.298911628109294	0.12578032456905	-2.37645775786816	0.017479762703754	0.2317557347431
ZNF25	546.519745531448	-0.323150696370695	0.136698574040222	-2.36396537886058	0.018080502141872	0.2317557347431
ZNF441	580.72418675498	-0.297622763568178	0.1250729223366	-2.37959390416421	0.0173317264562367	0.2317557347431
ZNF449	276.596562042252	-0.342414345358995	0.144024511654409	-2.37747270534497	0.0174317330246761	0.2317557347431
ZNF581	449.008233305083	0.341167521600385	0.143962138481759	2.36984199594682	0.0177956884405879	0.2317557347431
ENHO	39.4764786778571	0.818189422691206	0.347246187056319	2.35622291385594	0.0184618352391212	0.23175876664256
SAE1	1657.24549102308	0.196535053190874	0.0834395419132895	2.35541865024995	0.0185018476658864	0.231885838759203
UBE2L3	2054.6347616055	0.140545004636771	0.0596686680067166	2.35542386535175	0.0185015879682848	0.231885838759203
ERMARD	519.277109054757	-0.225363823003783	0.095736970545086	-2.35398949560087	0.0185731359355156	0.232442471483887
NCS1	12.1518177781887	0.746270260335881	0.317031933723962	2.35392773078076	0.0185762222634713	0.232442471483887
DNAJB14	2159.13150784008	-0.466698771566366	0.198296455780359	-2.35354066077359	0.0185955739953307	0.232497120154352
SLAMF7	2778.87736055308	-0.468663379825913	0.199197541069528	-2.35275685286863	0.0186348148415144	0.232612861690215
ZNF197	611.809753945101	-0.258263134055612	0.109765856114039	-2.35285491498645	0.018629901461895	0.232612861690215
WNT10A	28.9410400501853	0.530914146495804	0.225705585127528	2.35224195358669	0.0186606323604199	0.232747887222087
ARL5B	983.588287025063	-0.4947149195711	0.210385528786677	-2.35146838484657	0.0186994786251734	0.232858033987312
FAM50A	1106.32016869606	0.228337221586904	0.0971037108229889	2.35147781327473	0.0186990047326956	0.232858033987312
ABI1	4067.22916851889	-0.231651785141136	0.0985578676978694	-2.35041392992864	0.0187525440690132	0.233331574799365
AC006427.1	2.87442041955258	1.45617072193886	0.620139906664037	2.3481325847455	0.0188678037581682	0.233446381436129
AFF1	5013.92240787578	-0.493313883254338	0.210336176877819	-2.34535917965694	0.0190087576871465	0.233446381436129
ALKBH2	165.353311275303	0.255971514445012	0.1091167612766	2.34584963345961	0.0189837643377122	0.233446381436129
ANAPC15	574.210785114673	0.24879635684763	0.105895425000135	2.34945331063464	0.0188010018530058	0.233446381436129
ANGEL2	1175.64819776353	-0.279654014652403	0.119105185088827	-2.34795835667307	0.0188766316398774	0.233446381436129
ARHGDIA	3909.41066910775	0.593498983559626	0.253002300701994	2.3458244526349	0.0189850468433729	0.233446381436129
CHST14	312.250570671612	0.221638008197874	0.0945194941565983	2.34489202651326	0.0190325903916411	0.233446381436129
ETHE1	453.927695252357	0.353927573737943	0.150718866288524	2.34826324303962	0.0188611858627772	0.233446381436129
FTSJ1	825.058646099963	0.19739816042234	0.0840132742263975	2.34960680011584	0.0187932518366833	0.233446381436129
IGHJ2	6.71943446125099	-1.02723241327598	0.437483562895259	-2.34804801917075	0.0188720881211622	0.233446381436129
MRPS12	229.861452849761	0.526497682147189	0.224448981333941	2.34573433578588	0.0189896372807856	0.233446381436129
PGGT1B	1366.91542122137	-0.310883058638139	0.132565435015843	-2.34512909493327	0.0190204926331783	0.233446381436129
PXK	1710.04487599457	-0.206839823977472	0.0881311844024705	-2.34695386632832	0.0189275981784762	0.233446381436129
RC3H1	3080.17423972713	-0.311891863244696	0.132949458736392	-2.34594308400387	0.0189790053920509	0.233446381436129
SCAF11	8776.47465092449	-0.267129196144999	0.11386593985755	-2.34599737620561	0.0189762410543137	0.233446381436129
TGFA	741.627264681556	-0.539949177963542	0.229993477881268	-2.34767169459599	0.0188911642493828	0.233446381436129
TRBV3-1	137.520278914179	0.43044561573295	0.183251740438134	2.34893057334028	0.0188274169668723	0.233446381436129
TRIM64B	4.30776623107288	-1.49235950374855	0.635809523617008	-2.34718016688202	0.0189161054920957	0.233446381436129
TRMT13	889.606728072183	-0.484436642694268	0.206635277809979	-2.34440434290099	0.019057498365736	0.233567254852101
DMC1	7.37969312334963	-0.854047586963415	0.364521212665868	-2.34292973162652	0.019132986173372	0.234122565824953
SNAPC3	1284.0598206248	-0.339410748219913	0.14486414781051	-2.34295892634443	0.019131489114573	0.234122565824953
AC008277.1	12.4201925444429	-0.867680571220809	0.37187115685028	-2.33328279227137	0.0196333079778278	0.234409893257909
ALG10B	388.885183609206	-0.548685586986362	0.23563573615325	-2.32853299734432	0.0198838192029525	0.234409893257909
ALYREF	574.330016246435	0.408399504912324	0.175353995256638	2.32900028490719	0.0198590506087547	0.234409893257909
ARHGAP11A	253.005622749369	-0.508994290962377	0.217622528399328	-2.33888602759175	0.0193413328153103	0.234409893257909
ARMC7	547.412597397122	0.270313069591152	0.115685294165944	2.33662430078107	0.0194587277629751	0.234409893257909
ARRDC3	5535.14588185829	-0.378089060683742	0.162258390535887	-2.33016646741679	0.0197973545268914	0.234409893257909
ATP1A1	10718.9350886624	0.165964869785966	0.0710954577703397	2.33439484027354	0.0195750567187309	0.234409893257909
ATXN3	935.428283402854	-0.288204322303304	0.12386278378867	-2.3268032050291	0.0199757417584807	0.234409893257909
BDH1	350.220085777917	0.239459910791441	0.102726488020074	2.33104348651196	0.0197510667570694	0.234409893257909
BRAF	2116.95663885167	-0.291186054867416	0.12496523299578	-2.33013653387297	0.0197989360452276	0.234409893257909
C10orf88	316.317477318109	-0.294361760632834	0.126272978561339	-2.3311540124148	0.0197452400741668	0.234409893257909
C16orf72	3114.02000894333	-0.279392360022076	0.11964215371411	-2.33523345533962	0.0195312283180017	0.234409893257909
C1orf198	196.44134440807	0.30175240184681	0.129555518617957	2.3291358412654	0.0198518704814665	0.234409893257909
C1S	23.2220461491236	-0.622517443851844	0.266744996761382	-2.33375490228489	0.0196085594595105	0.234409893257909
CACUL1	2631.81799367312	-0.258754752820052	0.111014162630744	-2.33082650617042	0.0197625098514241	0.234409893257909
CD46	14733.3934581569	-0.352909067981409	0.151477060834725	-2.32978555324931	0.019817488098223	0.234409893257909
CLEC2D	4235.42971417285	-0.35601888916552	0.152898733191142	-2.32846199399476	0.0198875850974201	0.234409893257909
COMMD5	398.650742806854	0.366590698716304	0.157458377594399	2.32817525695973	0.0199027994676807	0.234409893257909
DOLK	189.035972080231	0.240919660766269	0.103360102232826	2.33087676542327	0.0197598587673521	0.234409893257909
FN3K	27.1644032797791	0.616677321263638	0.265048578960745	2.32665771565963	0.0199834900653854	0.234409893257909
GCAT	41.4602840951659	0.855181143118525	0.36723525479391	2.3287011035976	0.0198749056207095	0.234409893257909
GHRLOS	67.693872928595	-0.634627778449506	0.272719911986061	-2.3270313261246	0.0199635980248636	0.234409893257909
GID8	2146.80975506801	0.144172091924283	0.0619001737960374	2.32910641574825	0.019853428894878	0.234409893257909
GPR75	42.0671769103673	-0.533979288714696	0.229055564837085	-2.33122163652512	0.0197416758197482	0.234409893257909
HAUS8	186.736072528817	0.242406736553541	0.103732483901635	2.33684500202854	0.0194472449177001	0.234409893257909
IFI16	9160.1969075648	-0.385543746463722	0.165207993454282	-2.33368699905199	0.0196121173419824	0.234409893257909
IGKV1D-43	13.5817959254031	1.14499624428602	0.491392792241938	2.33010386469463	0.0198006622248416	0.234409893257909
IGLJ3	8.428769926018	-1.1106157050759	0.475778470770181	-2.33431265453868	0.0195793565968792	0.234409893257909
IQGAP2	5159.69502270774	-0.237346141752237	0.101700534177654	-2.33377477976304	0.0196075180586166	0.234409893257909
IREB2	3324.76536103438	-0.258128565638072	0.1103501226586	-2.33917787691697	0.0193262295481905	0.234409893257909
KRAS	2698.94269142647	-0.31688754718731	0.136213482214661	-2.32640368658897	0.0199970251451934	0.234409893257909
LCMT1	491.685282522288	0.19169056917955	0.081924109929869	2.33985537766167	0.0192912084613869	0.234409893257909
LENG1	206.365780548421	0.385594291147989	0.164979924234675	2.33721947040963	0.0194277752800877	0.234409893257909
LRRC20	87.4574871064428	0.400177417028907	0.171587616575662	2.33220453209365	0.0196899338757146	0.234409893257909
LTBP4	448.971856913967	0.727104556127923	0.311086372452672	2.33730764351802	0.0194231933963757	0.234409893257909
MGAT4B	1363.33869150244	0.360679254643426	0.154349809515002	2.33676514261179	0.0194513992323703	0.234409893257909
OSER1	1962.41860508209	-0.25075749912809	0.107411248808522	-2.33455529015499	0.0195666645131689	0.234409893257909
PELI1	4638.05667677555	-0.410856012106177	0.17601786117904	-2.33417227862045	0.0195867028371822	0.234409893257909
PEX2	1170.74162060187	-0.203120571972265	0.0869055644786702	-2.33725622968732	0.0194258649827358	0.234409893257909
RC3H2	3180.15318493782	-0.246914448392789	0.105425520956068	-2.34207472871469	0.0191768748042772	0.234409893257909
RPGR	679.062314832785	-0.391695899829451	0.167575789350332	-2.3374253604772	0.0194170777488208	0.234409893257909
RPL21P44	5.88520017265276	-0.741068732515314	0.318337653810708	-2.32793300963377	0.019915661115512	0.234409893257909
SLC8A1	1542.25444666728	-0.399936746994729	0.171479100058416	-2.33227691805292	0.0196861279943557	0.234409893257909
SNRPA1	696.462134194865	-0.211674622402095	0.090762616299232	-2.3321785007192	0.0196913027004755	0.234409893257909
SNX18	2571.45726591119	-0.282719724553765	0.121231005854881	-2.33207439433599	0.0196967778252076	0.234409893257909
SPSB1	93.4006290116729	0.426150946401059	0.182586872131262	2.3339626854153	0.0195976758807883	0.234409893257909
STAB1	2861.9918649433	0.740101065707525	0.316435748757557	2.33886679559258	0.0193423284376486	0.234409893257909
TMEM173	2499.52566419812	0.229510503937498	0.0986589849753153	2.32630108646386	0.0200024941140417	0.234409893257909
TP53	1990.60551057192	0.205457760865282	0.087852087418868	2.33867819082869	0.0193520947006497	0.234409893257909
TTLL11	70.842368589649	0.254520254080813	0.109173443807449	2.33133851241073	0.0197355169836044	0.234409893257909
VCPIP1	3340.06387374034	-0.393547769716559	0.168229449370576	-2.33935123243287	0.019317263241818	0.234409893257909
XAF1	4424.01948918535	-0.601413961083975	0.258404513167367	-2.32741275960008	0.0199433072992557	0.234409893257909
ZNF385D	17.9760318170758	0.865395161368327	0.370426223944082	2.33621462366812	0.01948005852051	0.234409893257909
ZNF587B	469.699272078774	-0.278575733664873	0.11921230708949	-2.33680347663897	0.0194494049861734	0.234409893257909
ZNF652	946.290532423016	-0.372766301618009	0.159359054905251	-2.33915984152669	0.0193271625847686	0.234409893257909
ZSCAN25	693.182921921281	0.155104228797712	0.0663101732807458	2.33907138413027	0.0193317393788163	0.234409893257909
PPTC7	3256.25537871334	-0.288656171864452	0.124126496029121	-2.32550004309098	0.0200452376141966	0.234733514582546
ATRIP	253.390561626058	0.212890654234547	0.0916002952016909	2.32412628983118	0.020118726394297	0.235206869230494
EMC2	607.766397815231	-0.250442806264752	0.107768567799831	-2.32389472531475	0.0201311370416406	0.235206869230494
GAS2L1	175.698826640241	0.771981840024636	0.332180912913797	2.32398012653114	0.0201265592055689	0.235206869230494
COX8A	785.69932986974	0.424784097313032	0.182812977260192	2.32359925252161	0.0201469825391494	0.235214884181672
ALG9	35.6080159341264	-1.76438144333175	0.759814698536235	-2.32212070486501	0.0202264371065678	0.235262060892263
AZU1	44.4133724162967	1.23194821827499	0.530528903232474	2.32211329254414	0.0202268361195075	0.235262060892263
CUL4B	3301.04319021117	-0.223590706269095	0.096272256942036	-2.32248327162118	0.020206928143169	0.235262060892263
NLK	799.64325881534	-0.189056509829992	0.0814052184944781	-2.32241265764573	0.0202107264464104	0.235262060892263
NUDT16L1	599.374249888502	0.329942503391533	0.142031632086753	2.3230212773307	0.0201780094326435	0.235262060892263
CXorf21	1084.30429442631	-0.285161418089568	0.122826606395518	-2.32165836424162	0.0202513385328094	0.235301199833305
ZNF605	519.895104724824	-0.344885380994658	0.14856221925247	-2.32148780982164	0.0202605312565929	0.235301199833305
AFF4	3815.13290371049	-0.314267617606181	0.135542976360436	-2.31858282918682	0.0204176670330163	0.235348785609797
ANKK1	13.9980359444133	0.87843643196857	0.379067931909554	2.31735886373571	0.0204841912292254	0.235348785609797
AQP10	73.7195752904817	0.85850311050506	0.37006129768329	2.31989434150391	0.0203465937610674	0.235348785609797
ARAP2	2774.08742143282	-0.349418479737534	0.150855442079302	-2.3162470966997	0.020544781043677	0.235348785609797
BCL2	3589.44481420645	0.360791598764526	0.15573105033212	2.31676083860658	0.0205167634014314	0.235348785609797
CCDC107	452.809568764277	0.225206616547782	0.0972252316716523	2.31633921231833	0.0205397549344445	0.235348785609797
DENND6A	1311.37672184127	-0.234427653229039	0.101134802051294	-2.31797213693207	0.0204508354002869	0.235348785609797
GRAMD1B	678.013910172674	-0.344718783039273	0.148522298967366	-2.32099008321313	0.0202873790736604	0.235348785609797
MARCH7	5099.01681597809	-0.26509253887214	0.114462494624564	-2.31597729668257	0.0205595083274733	0.235348785609797
MB21D2	74.35565204847	0.590756772736942	0.254675994770535	2.31964058202352	0.0203603285920187	0.235348785609797
MTMR6	1984.56704926873	-0.280476885411049	0.121026753685902	-2.317478382829	0.0204776868853172	0.235348785609797
NBPF11	533.546178602421	-0.286045498338575	0.123357350712727	-2.31883626460749	0.0204039160444482	0.235348785609797
NUTF2	928.168753005313	0.178018593066547	0.0768626500662399	2.31606108965969	0.0205549334249333	0.235348785609797
PLAC4	1.96926995832247	-1.78464576972583	0.769986250274347	-2.31776316666689	0.0204621959340646	0.235348785609797
REV3L	1796.299920761	-0.200416719234475	0.0865098132401502	-2.31669346780486	0.0205204356641335	0.235348785609797
SCRN3	411.627251981114	-0.308443087310752	0.133142231956207	-2.31664350806591	0.0205231592508746	0.235348785609797
SNX1	4152.86959726066	-0.267125555954289	0.115252768774645	-2.31773656107648	0.0204636427247619	0.235348785609797
TCL6	153.946133963579	-0.80876738500359	0.349235561512324	-2.31582196698789	0.0205679913177936	0.235348785609797
TRAPPC4	817.287861464386	0.171981688206517	0.0741399352508756	2.31969029409809	0.0203576372697347	0.235348785609797
ZNF395	1533.82671069488	0.191329640975099	0.0824523646214833	2.32048700911662	0.0203145468740322	0.235348785609797
ENDOG	96.8891530437792	0.471528445816214	0.203691695530323	2.31491246900646	0.0206177228358929	0.23557038845487
ZNF366	52.4457065743575	0.482032877201826	0.208220665501658	2.31500978080385	0.020612396804543	0.23557038845487
COX4I1	6328.41385315039	0.238803193587631	0.103174790641584	2.31454982464856	0.0206375815151531	0.235623778358436
PCBP1	12284.2854182888	0.198058438401358	0.0855876939142021	2.31409948490846	0.0206622656730266	0.235732142781383
PTDSS1	2815.48895367325	0.167891661146468	0.0725819291464006	2.31313307762631	0.0207153235868576	0.235891785796189
UAP1L1	512.513172776554	0.454972425582911	0.196666313866897	2.31342326317681	0.0206993792890114	0.235891785796189
ZNF362	647.737688639189	0.304839065736393	0.131793003561907	2.31301402576504	0.0207218680098096	0.235891785796189
NDUFB10	729.347462767567	0.242140794604792	0.10472898779759	2.3120704181041	0.0207738030396315	0.236136504002141
TMEM68	365.712953443598	-0.255655877853426	0.110562669264872	-2.31231644056059	0.0207602513362624	0.236136504002141
RNU6-226P	8.68131467171624	-0.964160864885762	0.41707605178967	-2.31171475981073	0.0207934074668385	0.236186317902976
MSS51	155.730327230176	-0.35595695602034	0.154015118508277	-2.31118191167194	0.0208228090481809	0.236347260564429
ARL17B	28.9560271973119	-1.19124753989762	0.515537086028464	-2.31069223181327	0.0208498606289903	0.236423696282087
C9orf72	2826.13818624694	-0.42622343921666	0.184515685506334	-2.30995775804669	0.0208904928849408	0.236423696282087
CRAT	367.221937179954	0.483287402137487	0.209211305343005	2.31004438954736	0.020885696705425	0.236423696282087
SATB2-AS1	1.94215274436941	-3.07024711602919	1.32884199391198	-2.31046815956703	0.0208622493537304	0.236423696282087
NIN	10009.9412000385	-0.246551315379398	0.106768344643314	-2.30921736403297	0.0209315224904109	0.236715381167066
BBS10	587.677697524903	-0.333910438227313	0.144724977392806	-2.3072067050391	0.0210432994868451	0.236840464599346
CCDC22	669.718454135578	0.48391978313527	0.209685790589642	2.30783298083515	0.0210084277855863	0.236840464599346
CCND3	6392.96761292951	0.289003019884688	0.125249513579435	2.30741830148026	0.021031511935042	0.236840464599346
DTD1	211.971920074767	0.268456130464792	0.116361024973552	2.30709664619927	0.0210494328875031	0.236840464599346
MAN1B1	1235.62110603164	0.388262571709084	0.168196578543297	2.30838567033716	0.0209776952852457	0.236840464599346
SLC46A3	1110.52083048621	-0.286435919052227	0.124143854551379	-2.30729036155133	0.0210386384868015	0.236840464599346
TAS2R3	3.21839482472552	-1.39815635999056	0.605736847482039	-2.30819103345372	0.0209885136678789	0.236840464599346
ATP6V1C1	2131.54612725495	-0.236675000198047	0.102612565565619	-2.30649140184199	0.0210831900174096	0.237048388630527
ATP8A1	2802.67671911491	-0.357578216895416	0.155189478621618	-2.30413955940442	0.0212148107073645	0.23725946576032
DBNDD1	79.0942694560542	0.628679020630491	0.272924677937343	2.30348909956329	0.0212513397652964	0.23725946576032
HINT1	2842.68078549381	0.247119028917111	0.107246339151853	2.30421878146542	0.0212103654283751	0.23725946576032
LRIG1	1043.29600345413	0.196981161128396	0.0854803412808259	2.30440307299733	0.0212000276690586	0.23725946576032
MIR186	23.3272424630282	-1.00235504846369	0.435158311838494	-2.30342618121864	0.0212548760896394	0.23725946576032
RF00017	66.1406284168216	-0.638357644163787	0.276959951078965	-2.3048734724169	0.0211736606997099	0.23725946576032
SLC18A2	128.010576616341	-0.563963083919796	0.244824345148163	-2.30354168241927	0.0212483847400211	0.23725946576032
SUN2	15299.7298108536	0.433231743671021	0.188055425460663	2.30374498693548	0.0212369629003539	0.23725946576032
THOC6	433.561030521309	0.311882340773528	0.135398155580768	2.30344600660002	0.0212537617491587	0.23725946576032
TTBK2	1127.6660812323	-0.268185918154224	0.116391888570723	-2.30416330078936	0.0212134784544015	0.23725946576032
EPM2AIP1	1367.96538523909	-0.335059955311574	0.145481945907513	-2.30310333850346	0.0212730295218215	0.23729139184801
IGHV3-65	2.61339382705584	-1.83447872826481	0.796718748465404	-2.30254243645989	0.0213046011336853	0.237302362663504
ST8SIA6	49.6732016633336	-0.926389853768495	0.402325711517328	-2.30258675309295	0.021302105190066	0.237302362663504
CEP192	1817.41756261317	-0.292349294719818	0.127005361408876	-2.30186577540329	0.0213427428023137	0.237530435982212
MRPL43	538.109491763358	0.288847458654883	0.125496572253819	2.301636239679	0.0213556946503729	0.237530435982212
APC	2264.92091111336	-0.239618387066282	0.104170943920835	-2.30024206412472	0.0214345099411787	0.237895462265614
CHMP5	1678.10240501652	-0.32483473727073	0.141188958858265	-2.30070920486651	0.0214080734525607	0.237895462265614
RBM44	50.2095113043278	-0.577659328438055	0.251128034163479	-2.30025823425994	0.0214335943640683	0.237895462265614
AP001429.1	3.71599191093937	-1.05409318487198	0.458493774888912	-2.29903488902848	0.0215029582349065	0.238144111329628
FAM86EP	29.3506949222251	0.413977255449233	0.180062369616012	2.2990770161031	0.021500566377677	0.238144111329628
ITGAD	73.1840896116256	-0.791561114093309	0.344298453943053	-2.29905509312637	0.0215018110739444	0.238144111329628
CCDC78	21.7341551129597	0.590688831401799	0.257005820103611	2.29834807306568	0.0215419864106435	0.23823625170887
DUSP23	159.512991029725	0.351268667192996	0.152820439966221	2.29857123347269	0.0215292986082026	0.23823625170887
JAK2	3160.70326187423	-0.405098689299845	0.176300841380712	-2.2977694611511	0.0215749137614179	0.238430457209516
TRAPPC2L	496.018723055174	0.256660525192857	0.111713341212524	2.297492156327	0.0215907100078399	0.238435200342807
BRIP1	87.570250886135	-0.553783380572615	0.241215835682238	-2.29580026952349	0.021687304032274	0.238793772027783
CD59	1920.37324049497	-0.524073476141331	0.228404036116502	-2.29450181814658	0.0217616907480849	0.238793772027783
CHERP	1015.94420160181	0.490036098670228	0.213475884623489	2.2955103314574	0.0217038950154885	0.238793772027783
IL31RA	29.031967909447	-0.751817755193709	0.327566141400046	-2.29516320575862	0.0217237729477894	0.238793772027783
LIPN	250.301052584609	-0.753081625866898	0.328183532730021	-2.29469656689453	0.0217505196916928	0.238793772027783
RGS13	11.0256267477791	-0.965184025575789	0.420623590958659	-2.29465024388195	0.0217531763910218	0.238793772027783
TMEM187	108.173526723163	0.429921481690034	0.187199967801899	2.29658950660179	0.0216421978177455	0.238793772027783
TRIQK	516.670980716876	-0.357057851223113	0.155544833037798	-2.29553013269394	0.0217027615877177	0.238793772027783
ZBTB22	588.154769563224	0.222542358711616	0.0969539402581098	2.29534104667811	0.0217135870221162	0.238793772027783
HEATR5A	981.187101586909	-0.261405749858607	0.113964843185699	-2.29374026718627	0.0218054223135071	0.23910454601864
FIRRE	34.6939967817589	-0.592700756106181	0.258446215475633	-2.29332340972918	0.0218293924529308	0.239198342725759
LYRM4	408.888702037107	0.264690198019437	0.115482381411147	2.2920396582148	0.0219033548319589	0.239839416776764
EEFSEC	405.90352206592	0.3889285030734	0.169792791514702	2.29060668361603	0.0219861720325121	0.240576477613863
PODXL	24.8248157541792	-1.08263407174188	0.472817177002784	-2.28975198956341	0.0220356977287798	0.240778792929399
RP2	2414.00742279468	-0.294587506589509	0.128650298039412	-2.28983151286025	0.0220310856183909	0.240778792929399
ATN1	801.71749257009	0.378518680572325	0.165353993403409	2.28914145211398	0.0220711350381925	0.240996292225612
TBC1D13	1122.53428614195	0.225874494183577	0.0987135337994162	2.28818162505	0.0221269463247778	0.241435794075423
GDAP2	926.269802586557	-0.2388775559444	0.104463086883981	-2.2867173761551	0.0222123248072024	0.242197070771998
MAP2K1	2563.29580850802	0.161287952789294	0.0705840473746032	2.28504823382128	0.0223099996703361	0.243091260452904
USF3	1986.8703630742	-0.24701774368727	0.108117604287554	-2.2847134406557	0.0223296359993524	0.243134478712948
ELAC2	1320.60089086514	0.179551471092393	0.0785987097608895	2.28440736035768	0.0223476014055607	0.243159455405807
BET1L	2298.13122556656	0.217817712717034	0.0953645658521893	2.28405289502017	0.0223684224784596	0.243215447214982
GSAP	1851.80273396632	-0.322464778013275	0.141239896353761	-2.28309979218338	0.0224244908100956	0.24365434132314
AC103563.8	13.5118002209576	1.24244911522518	0.544416501628442	2.28216652417553	0.0224795106665325	0.243901128727374
BROX	2057.61377837064	-0.314971482282361	0.13802945695882	-2.28191495657576	0.0224943616401696	0.243901128727374
TLCD2	27.6017702901771	0.634904388310875	0.27818537747039	2.28230683468779	0.022471231316791	0.243901128727374
HECTD2	54.9850040984942	-0.544575790379703	0.238758441696893	-2.28086507228527	0.0225564323290643	0.243943231303711
KLF10	1358.78369454214	-0.356912095261076	0.156460044778251	-2.28117086229219	0.0225383382313013	0.243943231303711
KLHL30	4.34316873528843	1.56851945922112	0.687766341343418	2.28059933284511	0.0225721668211427	0.243943231303711
LLPH	713.055070045563	-0.217401438753192	0.0953355878213416	-2.28038074470785	0.0225851166238696	0.243943231303711
PTPRN2	234.682243353532	0.454938981634784	0.199475424131806	2.28067684836292	0.0225675761246936	0.243943231303711
SNORD32A	13.9707748887632	0.618250469258799	0.271147016811837	2.28013008045681	0.0225999746571927	0.243943231303711
TRIM66	1053.42264419867	-0.419982456235514	0.184203663269347	-2.27998970694413	0.0226082989568663	0.243943231303711
ZNF793	211.982375541443	-0.427333060385032	0.187474582742665	-2.27941865042903	0.0226421906964175	0.24413914582739
DYNLRB1	1322.2814685755	0.203405547926338	0.0892495079361536	2.27906632350117	0.0226631230300809	0.244145478714822
TSC22D1-AS1	42.5730432097287	-0.496571266390455	0.217901532492156	-2.27887918323076	0.0226742481843297	0.244145478714822
SASS6	228.040069622225	-0.328188623398514	0.144034855242809	-2.27853614213909	0.0226946536869891	0.244195732737395
NAIF1	336.204359299492	0.257325876814595	0.112956628243646	2.27809452898634	0.0227209461567185	0.244309217302595
SIAH1	543.746355478597	-0.217350241936955	0.0954213312904886	-2.27779511140209	0.0227387877344831	0.244331738565263
STAT1	13446.1735081522	-0.540331889164522	0.237292240048427	-2.27707357414743	0.0227818324364893	0.244624852653681
SLC6A16	188.185764162315	-0.401495840076735	0.176342221293676	-2.2767992663997	0.0227982153604832	0.244631472706263
MIR99AHG	3.0088703887278	-1.19529789064677	0.525108347578783	-2.27628811493505	0.022828770993632	0.24465716813408
SLC16A14	35.4353198872082	-0.713083212547093	0.313273563335147	-2.27623169014176	0.0228321461367716	0.24465716813408
CAV1	44.0152492401342	-0.878683415597944	0.38649960888214	-2.27343933966539	0.0229997177293896	0.245304820000394
CCDC106	80.6546276717636	0.657197397497541	0.289050617800373	2.27364121377323	0.0229875673519525	0.245304820000394
CEPT1	1295.61000170996	-0.24706629197121	0.108827701198841	-2.27025186831605	0.0231923055740924	0.245304820000394
CREBZF	2039.03681516515	-0.397725668592078	0.175190956874473	-2.27024085996091	0.0231929731206869	0.245304820000394
DIAPH3	17.5350908780398	-0.687895640187494	0.302486439360086	-2.27413712046975	0.0229577434391399	0.245304820000394
ENTPD5	442.121384779502	-0.284409806211212	0.125085229516943	-2.27372813968166	0.0229823371820026	0.245304820000394
ERCC2	342.588502072053	0.360595663109287	0.15872875628395	2.27177274963471	0.0231002395608482	0.245304820000394
GGCX	787.341777909999	-0.20832250641053	0.0916423629379773	-2.27321186110751	0.0230134158685583	0.245304820000394
GRAP2	3997.58647755106	0.205349951532922	0.090402584546294	2.27150531772424	0.0231164054223446	0.245304820000394
LMBRD2	941.37793248975	-0.433311204251132	0.190798563764089	-2.27104017820016	0.0231445458190569	0.245304820000394
LYSMD3	1359.30956100737	-0.374577918759116	0.164749478039992	-2.27362127768434	0.0229887670150048	0.245304820000394
NFIC	778.570364181589	0.38984808091744	0.171649752363216	2.27118347419756	0.0231358734102017	0.245304820000394
POLR2H	506.749838673271	0.232648031918807	0.102375896695564	2.27248834372249	0.0230570312345398	0.245304820000394
PWWP2B	210.89321136205	0.544317958358236	0.239672951658306	2.2710863057015	0.0231417538311497	0.245304820000394
RHOBTB3	217.264620731348	-0.628108024610074	0.276454534435554	-2.27201201778984	0.0230857844785814	0.245304820000394
RNU6-611P	3.25427707269136	-1.09277132046822	0.480737665363505	-2.27311359021959	0.0230193356651467	0.245304820000394
SNRPF	515.302662792678	0.292035199368714	0.128593552198374	2.27099410799546	0.0231473346308871	0.245304820000394
STRIP2	30.307801355236	-0.475674497605289	0.209481332422162	-2.27072499542191	0.0231636309113481	0.245304820000394
TRBV18	103.532234000629	0.343611098633235	0.151130821326781	2.27360041860863	0.022990022277415	0.245304820000394
ATP11C	1034.18043903596	-0.311635695427825	0.137358645900435	-2.26877378839128	0.0232820857293359	0.245596469163216
BRD2	11485.3928169498	0.099805446172464	0.0440092217112612	2.26783029309799	0.0233395522830089	0.245596469163216
C5orf30	199.250287695741	-0.319296838004167	0.140714794747125	-2.26910637632644	0.0232618577166657	0.245596469163216
DCAF8	2188.05049203109	-0.47400081259813	0.208974866285156	-2.26821924102267	0.0233158472837185	0.245596469163216
IPO13	787.636904476962	0.220147785451133	0.0970475082774481	2.2684537641271	0.0233015640337224	0.245596469163216
PAXBP1	1372.77648833531	-0.313081407344422	0.137973500025193	-2.26914159086532	0.0232597168604396	0.245596469163216
TIE1	20.8522030680811	0.533524226229466	0.235188441817808	2.26849679391459	0.0232989441990591	0.245596469163216
ZNF219	39.0184811350868	0.658809461156301	0.290518115647023	2.26770526749784	0.0233471765929198	0.245596469163216
ATP6V0A2	1227.72688416241	-0.280693548957917	0.123817985273621	-2.2669852714662	0.0233911254734189	0.245635795672207
IL1RAP	1924.88622330167	-0.538727407841073	0.237649531842835	-2.26689867075921	0.0233964164544449	0.245635795672207
PRKAB2	1020.08747456395	-0.377845625020037	0.166681935888126	-2.26686607043993	0.0233984084817944	0.245635795672207
INO80E	750.523229733606	0.397481125789864	0.175371376153556	2.2665108440606	0.0234201239681398	0.24569752771444
PLAC8L1	6.43431312594728	-0.927944790125866	0.409644156613988	-2.26524600715903	0.0234975873137335	0.246275247657434
RRM2	241.37689764472	-0.874207074105648	0.385972775185134	-2.26494491401973	0.0235160601176138	0.246275247657434
TRAV38-2DV8	78.7059893279289	0.388705058998777	0.171626218929987	2.26483495017357	0.0235228098110542	0.246275247657434
NCOA2	4721.32778385779	-0.285104873275759	0.125897792372218	-2.26457404775489	0.0235388309957167	0.246276804942374
ANXA3	1460.23609194816	-1.14751922786015	0.508311322246288	-2.25751262590243	0.0239760614500384	0.246493708460585
ARRDC1	886.801438640194	0.640944715526648	0.28396506020859	2.25712527821498	0.024000247764478	0.246493708460585
C1GALT1	1846.73556790418	-0.348912780459478	0.15428054964502	-2.2615474294218	0.023725379164003	0.246493708460585
C1orf52	517.581455228682	-0.270083037565817	0.119442934599918	-2.26118889719579	0.0237475623415087	0.246493708460585
CCNJ	417.497751933862	-0.255450327278736	0.113050193580051	-2.25961866308395	0.0238449282805788	0.246493708460585
CPEB3	268.562566829381	-0.259212162174554	0.114738759793381	-2.25915081042655	0.0238740054235952	0.246493708460585
DDX3X	18895.2509556558	-0.246969568303847	0.109452434849305	-2.25640999804049	0.0240449660713165	0.246493708460585
DLGAP5	70.375072545859	-0.687863368770344	0.30429031771969	-2.26054964195081	0.0237871591138875	0.246493708460585
DMTF1	2932.27825535512	-0.289199269825049	0.127989595840152	-2.2595529576188	0.0238490100343276	0.246493708460585
EMC8	441.434017391674	0.19947863412027	0.0883967224289193	2.25662930297753	0.0240312477624139	0.246493708460585
EXTL3-AS1	21.88360874775	-0.456360750242782	0.201833541569146	-2.26107487732131	0.0237546207719844	0.246493708460585
GNA13	6440.40586316722	-0.321648800349408	0.142199062215345	-2.26196147385491	0.0236997836942918	0.246493708460585
GOLGA8N	118.966423443005	-0.672640146767169	0.298127843582034	-2.25621377287453	0.024057246413623	0.246493708460585
HIST1H2AK	6.69442160158823	1.00650923642115	0.444916916857497	2.26224087753337	0.0236825250107852	0.246493708460585
JUND	1126.40382915907	0.358013250685133	0.158483728526645	2.25899058542747	0.0238839705089022	0.246493708460585
KLHL22	590.158299633419	0.369510601433285	0.163506916792146	2.25990807412151	0.0238269567050301	0.246493708460585
PATZ1	1271.00934083566	0.208499364776788	0.0922976313131264	2.25898933494229	0.0238840482961668	0.246493708460585
PHB2	3040.90312502243	0.223749943152819	0.0990130079317414	2.25980351295933	0.0238334482900744	0.246493708460585
PHF11	1711.26186916775	-0.257705873316237	0.11396007666887	-2.26136977833952	0.0237363685792457	0.246493708460585
PLPP5	1144.03571009758	-0.36843865541206	0.163208505231599	-2.25747215127809	0.0239785877301863	0.246493708460585
POLI	746.710208270984	-0.352330989053874	0.155630755154818	-2.26389050611098	0.02358085001717	0.246493708460585
PRPF31	933.379219462958	0.309396518406104	0.137129705773913	2.25623264237297	0.0240560652691684	0.246493708460585
RNF113A	613.816515744116	0.18411295706417	0.0815885787885438	2.25660208570789	0.0240329499311012	0.246493708460585
SCAI	516.905035231349	-0.503181566360879	0.222878701215653	-2.2576476065966	0.0239676381100575	0.246493708460585
SF3B4	1815.71893243945	0.223833353401786	0.0989278883169817	2.26259103686299	0.0236609111683029	0.246493708460585
SNHG9	49.1843421122292	0.526462829974918	0.232840065342329	2.26104914204047	0.0237562141730833	0.246493708460585
SNORD110	33.7417165829291	-0.396531113141511	0.175270661282532	-2.26239297689596	0.0236731344621393	0.246493708460585
TMX3	2432.68989669546	-0.374812363083055	0.165619924710459	-2.26308738962605	0.0236303027546565	0.246493708460585
TOP2A	325.963457295207	-0.599954194198294	0.265807614123688	-2.25709935426875	0.0240018672325584	0.246493708460585
UBE2D1	2110.15553543397	-0.547493370903883	0.242010649551881	-2.26226974687952	0.0236807423814229	0.246493708460585
ZCWPW2	4.55209038829934	-1.31814639536362	0.584273570012189	-2.25604316713508	0.0240679278369287	0.246493708460585
ZNF621	1057.63331040266	-0.255305722217765	0.11303661271836	-2.25861087021319	0.0239076010465486	0.246493708460585
CDC42EP1	70.5256121616392	0.892925797130908	0.395861111468059	2.25565424656005	0.0240922930671354	0.246580487618517
CCR7	6400.65218599722	0.396543487992157	0.17598460965505	2.25328503878509	0.0242411824782988	0.2473425752086
MIR6774	5.7845660224078	-0.863555514009256	0.383120662851114	-2.25400401947218	0.0241959151111939	0.2473425752086
PFN1	21376.207702735	0.206558367636292	0.0916732858469129	2.25320130862581	0.0242464589386621	0.2473425752086
RABGAP1L	3635.51467245906	-0.220852862524897	0.0979992980928765	-2.25361677912825	0.0242202868339999	0.2473425752086
SCARB2	1874.15903903754	-0.252265922587614	0.111944988994672	-2.25348115045703	0.0242288279183678	0.2473425752086
ATOX1	403.345701372288	0.202000447886819	0.0896632917898222	2.25287789299911	0.0242668491145293	0.247387930920523
AKR1B1	1434.77155871611	0.174789224469363	0.0776210743758184	2.25182691524064	0.0243332120942742	0.24757647138017
C2orf49	984.19667948969	-0.312885217198476	0.138932007335474	-2.25207440099071	0.0243175707015602	0.24757647138017
HSD17B11	4670.46088406718	-0.289493141812462	0.128533144160367	-2.2522839824977	0.0243043317174666	0.24757647138017
RN7SL753P	1.96152683957475	-1.46650660011283	0.651433740820987	-2.25119840778378	0.0243729737082673	0.247818519041596
B3GNT9	88.6847632900915	0.397412648369259	0.176573424294191	2.25069344357918	0.0244049603207442	0.247981247109802
DDX27	1789.12518616156	0.144162570191393	0.0641043609983273	2.24887305553447	0.0245205737179007	0.248167222099442
FPGT	514.981652663896	-0.386971759162259	0.172022226712066	-2.24954511145807	0.0244778360993111	0.248167222099442
GUF1	742.387757038066	-0.283053325364453	0.125840028696081	-2.24931071851598	0.0244927343623411	0.248167222099442
MGST3	576.406730744494	0.28319057300809	0.125936884236029	2.24867063153109	0.0245334590005004	0.248167222099442
NUDCD3	1819.095100412	0.139530479794896	0.0620509721872151	2.24864292817067	0.024535222911868	0.248167222099442
PARP9	5895.40907432099	-0.615345525257042	0.273473258210994	-2.25011223869751	0.0244418213753083	0.248167222099442
TMEM39B	389.478246856727	0.347471246997061	0.15446265138223	2.24954863773001	0.0244776120257132	0.248167222099442
TRIM22	11832.1138028855	-0.502051290824268	0.22345436909243	-2.24677321308763	0.0246545245175776	0.249211467371163
RPL41	2102.28835768187	0.3941754297525	0.175478862960197	2.24628438492851	0.0246857981047236	0.249365132417247
BRD1	1403.87333857966	0.288587559665492	0.128512891631369	2.24559229818971	0.0247301342605983	0.24952177758584
NXT1	228.430857767344	0.259113764390604	0.11539038719184	2.24554029756238	0.0247334682860932	0.24952177758584
CAPN1	3722.7866606672	0.452320319158785	0.201478011272275	2.24501083916063	0.024767436734516	0.249702110703542
PHF7	113.536467399857	-0.284803405428893	0.1269824003847	-2.24285731381723	0.0249060171577386	0.250852569680007
SSU72	2445.89862981219	0.176188931991604	0.0785614347754989	2.24268984515228	0.0249168219336077	0.250852569680007
VNN1	748.658460038651	-0.558797347166062	0.249186671557546	-2.24248489565388	0.0249300504283689	0.250852569680007
BTAF1	3957.15342913353	-0.343401774224941	0.153214534575474	-2.24131330083295	0.025005787994596	0.250963652344212
EIF3I	2968.51780634335	0.17691306445825	0.0789160298131691	2.2417887072764	0.0249750314334548	0.250963652344212
LINC00346	5.29458367411005	0.863028629136884	0.385044609935793	2.24137309513512	0.0250019177823193	0.250963652344212
WDR24	202.179483481201	0.548613454865297	0.244753175361784	2.24149678162238	0.0249939137664943	0.250963652344212
ECHS1	860.520661397163	0.277620699479063	0.123952784608277	2.23972942888227	0.025108493816548	0.251085460065538
PRDM10	700.220028356543	-0.214689831296398	0.0958595517866343	-2.2396289915298	0.0251150189495821	0.251085460065538
RNPC3	1732.30653190329	-0.375103770960947	0.167466862551655	-2.23986862383146	0.0250994531376217	0.251085460065538
SKA3	23.169461309635	-0.653586980063941	0.291694944593699	-2.24065240820104	0.0250485991212468	0.251085460065538
UBE2V1	33.6165297849912	-0.416416654057405	0.185883777361292	-2.24019901020215	0.0250780059032184	0.251085460065538
XPO1	5728.57082320374	-0.269021184234295	0.120089208787308	-2.24017783904932	0.025079379765694	0.251085460065538
HEYL	6.01791843046482	-0.991756418193247	0.442976425166797	-2.23884694951839	0.0251658762595388	0.25143189700129
TJP2	12.4287183117382	-2.19679695824922	0.981457832316047	-2.23829989013915	0.0252015052829581	0.251625840392779
ERMN	347.556633178226	-0.486102806257582	0.217226675886618	-2.23776754983492	0.0252362175861593	0.251648555312884
LIPC	51.2110320423872	0.799418965849622	0.357220109815351	2.23788903223519	0.0252282924435203	0.251648555312884
MEN1	1006.48272601572	0.306161302013826	0.136855111003359	2.23711997140036	0.0252785000040567	0.251695910745197
ODF3	2.14577156510222	1.55023301929137	0.69294770284664	2.23715731060655	0.0252760603460288	0.251695910745197
TRIM28	4145.21409834612	0.426444543435239	0.190636631167322	2.23694963986722	0.0252896316609798	0.251695910745197
SETBP1	465.669834438519	-0.361115414063419	0.161472020503002	-2.23639620621894	0.0253258294371226	0.251788697116741
TRAPPC8	3041.85868960533	-0.196121243830513	0.0876985573724028	-2.23631094634435	0.0253314099122991	0.251788697116741
ABT1	921.80794106212	0.304571040314927	0.136242829265835	2.23550143487296	0.0253844475312834	0.251793627195786
FAM129B	869.76775101738	0.583741110941794	0.261139236507926	2.23536347409086	0.0253934960311043	0.251793627195786
IL10	7.13454587019109	-1.36167893334166	0.609132805738458	-2.23543851277371	0.0253885740869811	0.251793627195786
NDUFS8	299.220191252441	0.622260880668941	0.278377536431023	2.23531283682844	0.0253968179016116	0.251793627195786
PTDSS2	212.595269473903	0.400048023580336	0.179006566459844	2.23482317711557	0.0254289596216421	0.251951301078799
NUMA1	7877.99045055568	0.334953317891312	0.149913456976121	2.23431121293311	0.025462603061433	0.251967385000229
PTPN7	2006.56198584853	0.216183716755449	0.096756615580854	2.23430424325659	0.0254630613354189	0.251967385000229
SMC6	1544.45543580786	-0.273192771439496	0.122311366322263	-2.23358449548911	0.0255104250224383	0.252275178233367
EIF3D	6931.84620572188	0.164435128476975	0.073630288302784	2.23325389954717	0.0255322057368894	0.252329747906737
CHST13	31.6884132974194	0.840717614004367	0.376814411590021	2.23111852451938	0.0256732789967207	0.253375007913115
DNPH1	104.945009400437	0.554524744925953	0.248661937711607	2.23003468093729	0.025745140573674	0.253375007913115
FBXO31	655.747820980157	0.327037920688959	0.146619101346233	2.23052738480968	0.0257124515199356	0.253375007913115
MGARP	4.15977710387292	1.02397078007067	0.45903160789067	2.23071954625519	0.0256997120631377	0.253375007913115
PIGM	606.922529867395	-0.276011502299355	0.123774059186193	-2.22996243408445	0.0257499369017055	0.253375007913115
RNF182	64.8316941622876	2.18911268126887	0.98120318488399	2.2310493025231	0.0256778633984417	0.253375007913115
TCOF1	1816.49843584533	0.282780787995128	0.126811671881976	2.22992713366568	0.02575228070888	0.253375007913115
CMTM6	10525.8997472089	-0.285244684399839	0.127944797634814	-2.2294355821641	0.0257849369479542	0.25353553972399
SYCP2	257.580965361574	-0.424054874062968	0.190234514182774	-2.2291163929146	0.0258061614683422	0.253583534732614
UBXN10	72.2224796066593	-0.493973935907313	0.221707785022137	-2.22804055282944	0.025877810880058	0.254126654186696
RALB	5220.49745854143	-0.407815495198805	0.183148290666738	-2.22669561214131	0.0259676238908814	0.254847344902541
IGHV3-64	48.012470178503	-1.26261294893352	0.567106480685814	-2.226412485018	0.025986564972442	0.254872024091283
LRRK2	18410.1609025596	-0.553690645265518	0.248784554313138	-2.22558288151845	0.0260421338780452	0.255255684934776
ATL2	1040.37770973919	-0.285997297586531	0.128707291314108	-2.22207533595403	0.0262782147726123	0.255449553347936
CRIP1	55.7697937667541	0.782915166660739	0.352079009849186	2.22369168498884	0.0261691950585898	0.255449553347936
CRNKL1	1682.51869538105	-0.162168623356488	0.0729226406377346	-2.22384463780062	0.026158898953393	0.255449553347936
IVNS1ABP	8150.92177167036	-0.23509987051967	0.105784964936705	-2.22243180456068	0.0262541379567751	0.255449553347936
KLHL5	1061.557352341	-0.234438344033949	0.105440017448282	-2.22342853982304	0.0261869170215062	0.255449553347936
MIR4292	5.07410004510908	0.874138098822647	0.393098533143704	2.22371244133615	0.0261677976279279	0.255449553347936
NAALADL1	191.665305097802	0.348340240627063	0.156708655136267	2.222852594352	0.0262257412578329	0.255449553347936
PIGX	1096.57906543927	-0.318902939013589	0.143335735803263	-2.22486693375128	0.0260901723889814	0.255449553347936
POLR2J3	53.474017610775	-0.627713230236786	0.282500956803566	-2.22198620967241	0.0262842375741914	0.255449553347936
RPL11	31816.143108795	0.248812487424787	0.111923424676209	2.22305999074452	0.0262117550286334	0.255449553347936
RPS27	26239.6665106338	0.213725795733874	0.0960773368934355	2.22451831664453	0.0261135915429606	0.255449553347936
SETD1A	970.995323319422	0.383141779194897	0.172231454596419	2.22457494824446	0.0261097859496055	0.255449553347936
SNORA68B	2.24131925282838	-1.76141193423064	0.792454794929753	-2.22272859663469	0.0262341063954914	0.255449553347936
ZCCHC24	205.14854036635	0.316370494939288	0.142389586634578	2.22186539350807	0.026292403757196	0.255449553347936
SCFD2	433.38156913155	0.172799009310746	0.0777845828447162	2.22150718035874	0.0263166289202371	0.255524915097872
TRBJ1-5	145.132114694293	-0.465153435200545	0.20948234014886	-2.22048997003758	0.0263855257842223	0.256033657328326
ALDH8A1	28.9918979890987	-0.515418284212553	0.232253028087477	-2.21921017976318	0.026472428843241	0.25604467612546
CCDC86	232.38693483961	0.405156732453294	0.182536433438973	2.21959378092456	0.0264463548219233	0.25604467612546
GNAI3	4362.5561947349	-0.19307503961703	0.0870012162591818	-2.21922230422443	0.0264716043832919	0.25604467612546
HOXB3	125.880965119308	-0.533745780359233	0.240517592829146	-2.21915484052921	0.026476192177266	0.25604467612546
ISYNA1	203.981633642301	0.545852717467474	0.245861510867953	2.22016335757669	0.0264076806633967	0.25604467612546
KCTD3	202.428944145877	-0.269793152481435	0.121593738609608	-2.21880793835643	0.0264997937247453	0.25604467612546
KLHDC7B	146.146078021959	0.384572400250501	0.17332661290639	2.21877295010779	0.0265021751648291	0.25604467612546
ARID4B	4574.70372021485	-0.278837167016025	0.125750624038189	-2.21738197443334	0.0265970004270612	0.256092907727897
CYB5D2	206.099016059873	0.261242947664671	0.117815712031735	2.21738631596354	0.0265967040019624	0.256092907727897
LYPD3	37.1866919243967	0.334003514784708	0.150638820010738	2.2172472856658	0.0266061979413103	0.256092907727897
NKTR	8029.28867589457	-0.369644656672832	0.166705389485416	-2.21735276714116	0.0265989946770403	0.256092907727897
PELI2	1586.07402046884	-0.318118671574053	0.143424900553017	-2.21801563290232	0.0265537665301696	0.256092907727897
PTBP2	511.303069472228	-0.368341515047323	0.166076646959499	-2.21790072108783	0.0265616023414468	0.256092907727897
AP1M1	2272.92789793258	0.368687078247837	0.166462812422688	2.21483148627607	0.0267716331847305	0.256134405005324
CRIM1	309.995504346405	-0.506314575431297	0.228469572055182	-2.21611381715639	0.0266837081932875	0.256134405005324
CRK	1665.42921408656	-0.174834301423366	0.0790084786601851	-2.21285492884032	0.0269076488888037	0.256134405005324
DGKE	768.048488137104	-0.33737985149012	0.152376362642588	-2.21412196510736	0.026820390023847	0.256134405005324
DPP8	2664.55224189397	-0.255432574621159	0.115400650609631	-2.21344137378582	0.0268672308929585	0.256134405005324
GFER	281.177987775756	0.373996639268036	0.168908508578396	2.21419656366483	0.0268152601596101	0.256134405005324
MIER2	281.573134578171	0.417830464720791	0.188700791428749	2.2142486078473	0.0268116817772663	0.256134405005324
PDCD10	1495.28275571747	-0.240071584085226	0.108355036837986	-2.21560151785268	0.0267188048235024	0.256134405005324
PJA2	6849.88118449926	-0.281517514327455	0.127081599010838	-2.21525001667193	0.0267429085407868	0.256134405005324
PPM1G	2637.28319628762	0.126927038883483	0.0573573454863974	2.21291689507466	0.0269033756747603	0.256134405005324
RNU7-45P	6.73345765428469	-1.16496709993182	0.525553988244875	-2.21664591267267	0.0266472975235695	0.256134405005324
SCLY	234.612477308285	0.270774015772759	0.122296575923181	2.21407683517518	0.0268234938521374	0.256134405005324
SRSF11	7004.16633515256	-0.375074378703937	0.169469461927005	-2.21322694035278	0.0268820036384781	0.256134405005324
SYTL5	2.17149829693167	2.17747065538643	0.983706913545481	2.21353598861919	0.0268607149180326	0.256134405005324
TCF7	11478.2848926613	0.292568533234888	0.132098429927137	2.21477676454037	0.0267753908242896	0.256134405005324
TNKS	1760.55041474659	-0.224914403050895	0.101562092364757	-2.21455070306274	0.026790918871962	0.256134405005324
ZNF26	725.79744921037	-0.245650887479884	0.110986443782624	-2.21334136951908	0.0268741195132667	0.256134405005324
ZNF397	1868.40390836893	-0.278255320629436	0.125524473028828	-2.21674159560527	0.0266407546072344	0.256134405005324
CGN	15.0790177952274	0.458135630257135	0.207159911017398	2.21150717823324	0.0270007353452031	0.256352253821115
MPHOSPH9	991.742545966883	-0.272162738617026	0.123076612597787	-2.21132782965396	0.0270131435291004	0.256352253821115
SLC3A2	1416.27762370738	0.208150337072538	0.0941202124125401	2.21153705178852	0.0269986690292989	0.256352253821115
TRAF6	817.904392799758	-0.286709131240189	0.129601497665919	-2.21223625038081	0.0269503453227513	0.256352253821115
ZNF517	74.8743125365108	0.341988865297022	0.154648488085911	2.21139481885551	0.0270085083231569	0.256352253821115
ACTR1B	1532.54609104912	0.314541409594724	0.142309857765237	2.21025735345481	0.0270873065582029	0.256839780029218
DAPP1	3557.61906064758	-0.369287986273542	0.167116589280474	-2.20976258469326	0.0271216436842317	0.256839780029218
SNORD124	9.15595426061866	-0.659164742176485	0.298314296241364	-2.20963175577465	0.0271307295351822	0.256839780029218
TNFRSF4	41.7938707385482	1.07143587838794	0.484845232307167	2.20985132366764	0.0271154824048393	0.256839780029218
NENF	299.953277450681	0.242371031605939	0.109719350849027	2.20900898274034	0.0271740161129456	0.25693603534946
TRBV7-2	277.436422233854	0.437818888546967	0.198185292696417	2.20913914746249	0.0271649639359627	0.25693603534946
AKIP1	136.052204008561	0.259874138348061	0.117790141900351	2.20624692487349	0.0273667153415419	0.257505475461516
C1orf74	160.003444518745	-0.362567910536817	0.164218397153974	-2.20783978421654	0.0272554436501002	0.257505475461516
CEACAM1	1234.894240634	-0.867705851898711	0.393076679099538	-2.20747222624974	0.0272810852797638	0.257505475461516
DPM3	103.175891108652	0.683946162662612	0.309959028032659	2.20656958115944	0.0273441440773547	0.257505475461516
FBXO3	1716.73511038992	-0.284419655358994	0.128921974928829	-2.20613790252598	0.0273743455796403	0.257505475461516
HEY2	4.98097040420032	-0.930056779931408	0.42140651805557	-2.20702988701462	0.0273119714078359	0.257505475461516
SEPT8	262.860148489132	0.231789929607042	0.105031209361466	2.206867187536	0.0273233394095117	0.257505475461516
TRPV5	3.26481167857014	1.18753967523369	0.538321237592807	2.20600561951442	0.0273836062459076	0.257505475461516
ZNF462	18.3369541629952	0.659516775646338	0.298913084211747	2.20638309422127	0.0273571877210058	0.257505475461516
USP15	10789.1652525542	-0.357344558372418	0.162009301196096	-2.20570396720549	0.0274047339683197	0.257548063145032
DHRS4	201.604731087032	0.302950622346229	0.137391701349893	2.20501398097335	0.0274531134729344	0.257823615418131
HP1BP3	8445.10336609571	-0.23534495587138	0.106741505837546	-2.20481202719362	0.0274672877214598	0.257823615418131
CDC25C	10.4711571383068	-0.632618512044578	0.286999557414245	-2.20424908576245	0.0275068314378483	0.258038692013092
GBP2	12999.421821233	-0.601589331482042	0.273010542677898	-2.20353882887155	0.0275567933602659	0.258195172571187
MRPS2	412.602885181789	0.448197351645197	0.203389593602802	2.2036395456912	0.0275497038319593	0.258195172571187
ABL2	859.639593458717	-0.203992537470615	0.0926193443806496	-2.20248306479304	0.0276312040967631	0.25848393848017
MPI	959.432065398377	0.165125188674028	0.0749914322129534	2.20192072349174	0.027670908856378	0.25848393848017
PBK	17.2788532825721	-0.824115224056378	0.37426880424729	-2.20193405035132	0.0276699673290877	0.25848393848017
RN7SL600P	16.2166636550444	-1.19164227309775	0.541093576177945	-2.20228501235406	0.0276451822099979	0.25848393848017
RPS3P2	3.02649732957665	-1.26243262299769	0.573255678574677	-2.20221564335229	0.0276500795661666	0.25848393848017
DDX60L	7126.02249261891	-0.570695945451338	0.259235622609365	-2.20145649624436	0.0277037232255542	0.258634759066005
SH3BP1	483.819836489179	0.542733265401894	0.246592408477964	2.2009325783863	0.0277407971882237	0.258825140813276
MOCS1	26.7118194058635	-0.897151303724753	0.407816109311117	-2.19989177288808	0.0278145745666541	0.259046181858466
NPIPB9	3.89932306565475	-1.61503839141532	0.734093192816488	-2.20004545365544	0.0278036702883944	0.259046181858466
RTN4RL2	4.66320200092388	1.07995011762038	0.490874432156866	2.20005371409377	0.0278030842809505	0.259046181858466
C1orf122	161.287053790713	0.318203612544196	0.144735025726029	2.19852527712627	0.0279116952906074	0.259415879550328
PPP2R1A	3831.45216232964	0.338891750819619	0.154127031657623	2.1987820512396	0.0278934233523872	0.259415879550328
PPP2R5A	4248.10963612503	-0.223749853318887	0.101750798696006	-2.19899849619235	0.0278780292312499	0.259415879550328
RAB3GAP2	2025.50499806519	-0.240290818877267	0.109302964778631	-2.19839250805249	0.0279211471287089	0.259415879550328
CADM1	88.5920544976203	-0.602030921646838	0.27390301187284	-2.19797116333402	0.0279511609591963	0.259539325818605
B3GNT5	478.313076657903	-0.552838180552607	0.251634359797204	-2.19699003346819	0.0280211580122988	0.260033664903605
HGF	320.647194665261	-0.365835326883404	0.166608818508241	-2.19577409022505	0.0281081170510231	0.260684724544934
BANF1	1222.59955322648	0.255738373199688	0.116513220092341	2.1949300946022	0.028168612652787	0.261031832796583
IGLV4-69	337.068649317126	-1.35387308132772	0.617180085493253	-2.1936434974983	0.0282610487668221	0.261031832796583
ILF3	7679.6933180397	0.155836922389918	0.0710729787138535	2.19263249141888	0.0283338682037633	0.261031832796583
ITLN1	32.4247585196765	-0.885408302950663	0.403486473145997	-2.19439401783933	0.0282070956028496	0.261031832796583
LAMTOR2	614.644051241398	0.355698352736125	0.162233383716	2.19251022563147	0.0283426855533895	0.261031832796583
MOV10L1	4.85911423362422	-1.09653622247951	0.500143200463839	-2.19244452681266	0.0283474244819698	0.261031832796583
PMPCA	769.274505909816	0.251261541667388	0.114591859208973	2.19266484898529	0.028331535093072	0.261031832796583
PRSS22	2.94104592202227	1.20761950046596	0.550650012326275	2.19307994812214	0.0283016194545187	0.261031832796583
PSMD3	1452.39300014525	0.183245000935707	0.0835172653548849	2.19409723435095	0.0282284200593196	0.261031832796583
RNF170	553.422791459935	-0.283965775856697	0.129499986958698	-2.19278613477593	0.0283227913726635	0.261031832796583
TMEM126B	633.650738084059	-0.333159242667381	0.151944568302344	-2.19263673844827	0.028333561966424	0.261031832796583
ZC3H18	1618.57345624064	0.32415034513891	0.147694115260066	2.19474110101228	0.0281821746302311	0.261031832796583
C20orf27	542.934918135719	0.636232295030236	0.290258175180003	2.1919530591539	0.0283828962476827	0.261105532952994
ODF2L	1021.71361408627	-0.366714928495281	0.167307079200983	-2.19186737492891	0.0283890844348866	0.261105532952994
FNIP1	2079.31297550174	-0.339285806379736	0.154875553627413	-2.19069955479198	0.0284735413404443	0.261212823999795
FSCN1	60.2339269506281	0.722271928861805	0.329967496632833	2.18891841236564	0.0286027705578533	0.261212823999795
GALNT7	1445.7718656893	-0.257524688783676	0.117638133081124	-2.1891259410423	0.0285876875449093	0.261212823999795
MRPL54	374.464498080481	0.387365192956208	0.176873277740658	2.1900718859532	0.0285190237936747	0.261212823999795
NBDY	466.102605904425	0.227700780318897	0.103981635134679	2.18981726940507	0.0285374917790283	0.261212823999795
PCMTD1	3166.99201865557	-0.319334073478364	0.145870834204868	-2.18915642197449	0.0285854727929712	0.261212823999795
PGAP3	563.290702569019	0.34396096087362	0.156963646786989	2.19134154891546	0.0284270854934972	0.261212823999795
RNASEK	946.116657386667	0.528039593703072	0.241002986184743	2.19100851015305	0.0284511766192516	0.261212823999795
TESK1	650.865050090592	0.316774693441011	0.144628672335557	2.19026205748507	0.0285052368858261	0.261212823999795
TGFBRAP1	1125.77364548379	0.125858263029645	0.0574839053371379	2.18945220042893	0.0285639891320943	0.261212823999795
UCN	8.476033498863	0.832715596517165	0.380354898179202	2.18931214111731	0.0285741605080139	0.261212823999795
ZNF502	167.001114936949	-0.453132401776283	0.206819859363517	-2.19095208347393	0.0284552601149001	0.261212823999795
KCNMB3	55.7551324038858	-0.42783368209819	0.195476332439692	-2.18867254546114	0.0286206488309754	0.261222345447891
GNA15	389.980403276884	0.486776753443404	0.222519203489425	2.18757188507794	0.0287008016500637	0.261453705813617
MASP2	4.71952267089293	-1.26985076334558	0.580591281816944	-2.18716815617971	0.0287302506066137	0.261453705813617
MS4A14	622.422462358572	-0.449891992085871	0.205669176572658	-2.18745462778151	0.0287093519995793	0.261453705813617
VASH2	9.08336946581482	-0.760428963899861	0.34764331653597	-2.18738266415423	0.0287146006411594	0.261453705813617
WDR49	22.1577800602595	-0.593424432153025	0.271295158937535	-2.18737567775641	0.0287151102356012	0.261453705813617
DAG1	675.265166812258	0.242330779547887	0.110871086605409	2.18569860698077	0.0288376628836471	0.26166384637583
HLX	313.995590457616	0.867079427383637	0.396704979552613	2.18570341204562	0.0288373111092633	0.26166384637583
NR3C1	5145.58264863508	-0.206519281181302	0.0944672927480833	-2.18614586248416	0.0288049355474516	0.26166384637583
PCYT2	418.054103711557	0.327994918436294	0.150018345644131	2.18636538769967	0.0287888837805828	0.26166384637583
URM1	1097.67268161086	0.231300696060646	0.105791358556046	2.18638553486492	0.0287874109981627	0.26166384637583
SERPINE3	5.76146406041434	-0.97724454444256	0.447317646654692	-2.18467693316143	0.028912542639898	0.26188435331986
TRAP1	833.520603685122	0.302144380916449	0.138301679263728	2.18467615523517	0.0289125997188013	0.26188435331986
ZNF12	1897.73518020457	-0.247939871411135	0.113474806097348	-2.18497726445492	0.0288905136322862	0.26188435331986
EEF1A1	190350.134645276	0.209145405228222	0.0957523315916153	2.18423302860372	0.0289451290872255	0.261983948718563
S100PBP	1480.74778577719	-0.235858396360184	0.108001846500414	-2.18383670282229	0.0289742495489207	0.261983948718563
STAG3L3	44.2344838539606	0.571501300939263	0.261687852154361	2.18390458798276	0.0289692598248538	0.261983948718563
C3AR1	1447.94272337308	-0.422112667436193	0.193373453636951	-2.18288839288504	0.0290440300186753	0.262388454579412
GEMIN4	711.14971692384	0.23092385105415	0.10579398246559	2.18276924331928	0.0290528077447429	0.262388454579412
RPL22	5112.67449059951	0.32670591303957	0.149697532775205	2.18244019779652	0.0290770603268288	0.262454722531167
CABIN1	2673.86718165546	0.465322913568708	0.213350576879872	2.18102486702302	0.0291815772585837	0.263184357209312
HRK	83.2002867448903	-0.767582862614594	0.351959122262129	-2.18088639862819	0.0291918199766194	0.263184357209312
INO80D	1951.10558806088	-0.295680291514594	0.135592782021406	-2.18064919906958	0.0292093731783176	0.263189683063168
AC017071.1	2.12324083948695	-3.18953508728757	1.46813296269178	-2.17251105202328	0.0298171369282021	0.263313999190657
ADAMTSL4-AS1	115.092745464755	-0.771594051177605	0.354237131129758	-2.17818512903146	0.0293922567549914	0.263313999190657
ALDOA	45.1269186679982	0.982649337597926	0.450978175659538	2.17892880550337	0.0293369574912496	0.263313999190657
ALG6	564.464645647957	-0.337416096515687	0.155209817087356	-2.17393527579367	0.0297099963567981	0.263313999190657
ARHGAP22	29.6725856835965	0.583344471380672	0.26791682829084	2.17733419398133	0.0294556416758916	0.263313999190657
ATP6V1F	1060.53294692964	0.354721499595681	0.162889971768077	2.17767549312817	0.0294302046875203	0.263313999190657
CCDC191	351.496000925353	-0.329770752630127	0.151422597641926	-2.17781729917187	0.029419641456472	0.263313999190657
CCP110	871.238857024734	-0.253955992632204	0.116886579424778	-2.17267024051839	0.0298051451340282	0.263313999190657
CLEC4F	79.8856061584955	-1.43118695971605	0.658662761173428	-2.17286757971005	0.0297902851744625	0.263313999190657
DTYMK	181.885118815442	0.405594742748923	0.186516880639367	2.17457391180129	0.0296620610726011	0.263313999190657
FAM225A	15.1010978992439	-0.839146823774574	0.386187295042662	-2.1729011662123	0.0297877566910893	0.263313999190657
FAM229A	4.30843669647874	1.32941026272966	0.611622097566465	2.17358115087591	0.0297366052637544	0.263313999190657
GTSCR1	8.50048060627236	1.02429800920573	0.469921470417118	2.17972166348673	0.0292780997348511	0.263313999190657
KIF24	33.9023112736064	-0.466369863476426	0.214134844140284	-2.17792608834319	0.0294115398862851	0.263313999190657
MAP3K6	184.03583613704	0.492856262125328	0.226622498094046	2.17478964476333	0.0296458834398765	0.263313999190657
NMI	2416.09625363473	-0.341619813573821	0.156953083127274	-2.17657281250602	0.0295124555167945	0.263313999190657
OR1H1P	2.10070003300575	-2.48837465821089	1.14350600165886	-2.1760923463463	0.0295483561069369	0.263313999190657
OTUB1	1746.59097255989	0.295068349776409	0.135599935853985	2.17602130796095	0.0295536673046104	0.263313999190657
PAPOLA	8307.31701004264	-0.197542363289657	0.0908518964082725	-2.17433395558345	0.0296800641044986	0.263313999190657
PF4	1118.04313405609	0.734648059496843	0.337391353555485	2.1774359412445	0.0294480564855349	0.263313999190657
POLD2	603.133898372225	0.330847397791249	0.152284079955768	2.17256720392143	0.0298129064882213	0.263313999190657
RCBTB1	1285.44787916642	-0.216543581237712	0.0993457974621143	-2.17969543523258	0.0292800451612857	0.263313999190657
RPS25	11451.0368666301	0.288086955784019	0.1325582257898	2.1732861470313	0.0297587874631118	0.263313999190657
SART1	1872.41760488394	0.401916417103285	0.184890180493525	2.17381158929293	0.0297192878190757	0.263313999190657
SMARCD2	3056.04404436621	0.191427596824645	0.0881024939772754	2.17278295066222	0.0297966570980158	0.263313999190657
SMG6	1292.09012629513	0.168052903697493	0.0771534391618634	2.17816477817571	0.0293937712901192	0.263313999190657
SP100	5570.57638300508	-0.371544771285813	0.170597746431789	-2.17789964437995	0.029413509001515	0.263313999190657
SREK1	2483.86808568501	-0.327703027617079	0.150498862160203	-2.17744521728175	0.0294473650467489	0.263313999190657
TMEM161B	479.625323043441	-0.32787048419076	0.15076199694628	-2.17475551420022	0.029648442356623	0.263313999190657
TMEM219	1401.78688121205	0.26358893934162	0.121128988014612	2.1761012261559	0.0295476922641001	0.263313999190657
TRAJ9	4.63520981055823	-0.882479534071223	0.405591866683722	-2.17578212622142	0.0295715558072248	0.263313999190657
UBA6	1950.98428166367	-0.284550061583264	0.13065066642734	-2.17794573395088	0.0294100770751529	0.263313999190657
VN1R81P	16.2797926232117	-0.571346780342454	0.262680606931459	-2.17506266266369	0.029625420935962	0.263313999190657
VPS54	1184.40513454876	-0.240586455458901	0.110540004208051	-2.17646504704382	0.0295205045222886	0.263313999190657
XRCC2	28.6867406846233	-0.578703278765603	0.266128270946914	-2.17452763175634	0.0296655325629316	0.263313999190657
COMMD9	1007.32424713025	0.193713957848278	0.0892021745504143	2.17162820104567	0.0298837181081954	0.263452142140205
GLCCI1	1545.4570237109	-0.327518481284679	0.150793881034343	-2.17196134908212	0.0298585783813657	0.263452142140205
RF00404	4.15625211442511	-1.04645894634405	0.481848414618587	-2.17175965427299	0.0298737963266656	0.263452142140205
KCNH2	51.3914509373675	0.55649257719093	0.25630960573709	2.1711733182632	0.0299180734602052	0.26360524009571
CTSA	4395.12867396019	0.347159373201912	0.159952155636869	2.17039508982954	0.0299769284611769	0.263677316021034
DCUN1D1	1218.03071204924	-0.279850600185176	0.128963510152093	-2.16999831855643	0.030006973326662	0.263677316021034
ENOSF1	474.790543406837	-0.343446997848974	0.158274720136048	-2.16994222168744	0.0300112232594191	0.263677316021034
MARCKS	3102.78873232493	-0.455614833680287	0.209955940049841	-2.17004974268472	0.0300030778580413	0.263677316021034
TTN	880.417279652625	-0.435164028092999	0.200539945074111	-2.16996183943394	0.0300097369482419	0.263677316021034
EFTUD2	3483.77131646947	0.15363951868154	0.0708574056624562	2.16829161673564	0.0301365058738221	0.26459281453874
RTCA	861.650022749977	-0.14301626920811	0.0659632514383697	-2.16812037141214	0.030149529266853	0.26459281453874
XIAP	2779.79521817729	-0.30321752615647	0.139871328550848	-2.16783188733522	0.0301714797314003	0.264635771346754
POLR3H	631.018954791853	0.381465799450817	0.175990589457763	2.16753521097994	0.0301940678605188	0.26468426944848
YTHDF3	2989.96697161607	-0.264481246568539	0.122036827325037	-2.16722486454117	0.0302177123424617	0.26474196764858
YDJC	203.948170909983	0.442756796541612	0.204361414169444	2.1665381321667	0.030270089243043	0.26505118775116
AAK1	1628.18168740647	-0.983971135726098	0.454244576418758	-2.16617035581069	0.0302981715108465	0.265147450176139
TOPBP1	2094.25117000926	-0.202642924272496	0.0935728131768572	-2.1656175270641	0.0303404259190478	0.26536755837652
EXD3	109.950669796853	0.582254356747313	0.268952278911439	2.16489839425766	0.0303954672161187	0.265699193986083
NOC4L	182.928735586842	0.641765509963761	0.29649113677937	2.16453522670164	0.0304232960743298	0.26579271502776
ARGLU1	4573.21675366793	-0.344914304874168	0.159389129090976	-2.16397634419156	0.0304661649654938	0.266017453913676
FAHD2B	73.8957078344763	0.288815123540248	0.133538044782649	2.1627928131667	0.0305571186201803	0.266212382094732
PPP1R21	1797.99246827222	-0.16250495422342	0.0751213972206423	-2.16323125282294	0.0305233976353894	0.266212382094732
SERINC1	10474.8874601886	-0.23429022889931	0.108326330473399	-2.16281884446223	0.0305551156250823	0.266212382094732
SH3TC2	32.8537812249207	0.700015690791795	0.323598574628974	2.16322241713953	0.0305240768840061	0.266212382094732
LRRC41	1067.19074565931	0.25771885285622	0.119195973090622	2.16214395649324	0.030607081773709	0.266348559058255
ORMDL1	2584.27184581398	-0.331563658410425	0.153345802746157	-2.16219585063755	0.0306030832498447	0.266348559058255
SCYL3	960.444888656507	-0.181264803456762	0.083853220055121	-2.16169162421678	0.0306419536771935	0.266353251123437
SYCP3	10.6136307425043	-0.714587219216194	0.330537389056796	-2.16189527380035	0.0306262493862289	0.266353251123437
CSRP1	1293.57934458658	0.207278957079656	0.0959262601479585	2.16081557604711	0.030709588384997	0.266473969892205
CSTF3	715.777803001479	-0.199901742866701	0.0924934415709864	-2.16125315991493	0.0306757890106413	0.266473969892205
FKTN	499.986165192435	-0.319458421175305	0.147839817437273	-2.16084155617176	0.0307075807640548	0.266473969892205
ZBTB42	134.814508614701	0.489717308910422	0.226655690883185	2.16062216219762	0.0307245380341038	0.266473969892205
AC100830.3	6.16732684929191	-1.33774368747636	0.619549443883128	-2.15922022154008	0.0308330859731223	0.266521538695802
ANKRD36C	113.389110692444	-0.512745842793653	0.237450548618283	-2.15937948249563	0.0308207383348403	0.266521538695802
NBPF12	799.785588709469	-0.263538667393043	0.122012348583092	-2.15993438740808	0.0307777492421066	0.266521538695802
PPM1A	3976.56680712375	-0.239954081785056	0.111104539287648	-2.15971447542586	0.0307947799021725	0.266521538695802
PRKAR1A	12398.500539657	-0.251315928731943	0.116377335082959	-2.15949203986148	0.0308120142265925	0.266521538695802
S100A5	9.92618181057663	0.676606144217628	0.313267866803743	2.15983257753503	0.0307856327061304	0.266521538695802
RPPH1	3.42779359881507	2.17255122113728	1.00663874939878	2.15822331738655	0.0309104733432318	0.266893102055417
TUBB4A	52.2884249085125	0.445730358949016	0.206505536249165	2.15844265991595	0.0308934319960395	0.266893102055417
SPINT2	882.421944926172	0.283881359294596	0.131564350613531	2.1577376999982	0.0309482310569761	0.267070496707476
ACSL3	1494.73104612309	-0.266552068904091	0.123561846056531	-2.15723605150849	0.0309872767872711	0.267110325906277
PPRC1	1202.07525378416	0.189806028749589	0.0879785179196649	2.15741334632286	0.0309734722449912	0.267110325906277
CHD9	2000.8909078719	-0.303642603817903	0.140806829566357	-2.15644798446944	0.0310487012491499	0.267194480633284
PCSK6	188.798818479203	0.558603147733614	0.258992587391808	2.15683063889605	0.0310188629011829	0.267194480633284
SNORD45C	5.8356038276318	-1.35301248263349	0.627401668990406	-2.15653312623588	0.0310420599964957	0.267194480633284
C3orf70	2.56890170336975	-1.55558067339048	0.721626475044592	-2.15565909398536	0.031110294531863	0.267576125252986
FDXR	80.2089156437229	0.511787200431234	0.237480746057919	2.1550681852179	0.0311564988900475	0.267676764550375
PAOX	80.4221489457667	0.801668547401839	0.371967947103766	2.15520867763964	0.0311455081690567	0.267676764550375
NR2C2	4093.68588364699	-0.212914564919999	0.0988193189801453	-2.1545844184858	0.0311943694231652	0.267853810719331
AC016831.7	20.991694677787	-2.1035413831181	0.976832635697082	-2.15343069656654	0.0312848452779482	0.268037360205767
EIF5A	4025.76952630984	0.258647335041436	0.120079281130635	2.15397138129143	0.0312424163261563	0.268037360205767
SF3B5	1072.68494986168	0.377048864828184	0.175057935577548	2.15385188671528	0.0312517891270073	0.268037360205767
UBE2Q2P1	23.5218796778742	-0.63842319626927	0.296452824576958	-2.15354060862908	0.0312762161881001	0.268037360205767
GTDC1	646.398979760367	-0.167644136435277	0.0778950479685201	-2.15217964180505	0.0313832084159256	0.268591107338265
HSD17B1	27.2151770114715	-0.440176984189873	0.204527209894794	-2.15216833210747	0.0313840988401827	0.268591107338265
TEX12	2.88197479062881	-0.922170236647591	0.428830335271729	-2.15043144292312	0.0315211034354611	0.269614906783139
EEF2KMT	177.434696195604	0.284198798812929	0.132219572152709	2.14944576045587	0.0315990813047907	0.270007570582306
GPR27	639.081267292802	-0.473163687217905	0.220158914807776	-2.14919158568269	0.0316192160188225	0.270007570582306
OTOF	29.1682137077518	0.81833783060561	0.380726798767094	2.14940958518189	0.0316019462947149	0.270007570582306
APBA2	882.380722014228	0.421155297249056	0.196136465241574	2.14725648660148	0.0317728679359218	0.270182274525335
BACH1	7303.08967974669	-0.434332861051598	0.202209999740842	-2.14792968502176	0.031719341760194	0.270182274525335
BNIP2	4762.32901451748	-0.249543402792784	0.11616148234852	-2.1482456813359	0.0316942434915738	0.270182274525335
MCTP2	3382.86137416208	-0.510770145347461	0.237903806286085	-2.14696079613475	0.0317964028279761	0.270182274525335
OSBPL1A	253.360793610973	-0.261002387652795	0.121580681621827	-2.14674226341841	0.0318138061071015	0.270182274525335
OTUD4	2431.96248636545	-0.264368357969222	0.12312851333714	-2.14709290970931	0.0317858856653105	0.270182274525335
SLCO4C1	800.451679209189	-0.373236663488481	0.173857377754176	-2.14679795766974	0.0318093700114673	0.270182274525335
TMEM101	577.172669607066	0.273307053648342	0.127220335968892	2.14829690211768	0.0316901768429747	0.270182274525335
TMEM185B	692.887630682841	-0.555969986051226	0.258926140992944	-2.14721458373867	0.031776202201955	0.270182274525335
UBXN2B	2763.01336805754	-0.347970451654767	0.162044588423358	-2.14737471359216	0.0317634620756076	0.270182274525335
KLHL2	1972.65356149483	-0.370607793778976	0.172696232323537	-2.14600972350492	0.031872202936904	0.270530142652627
TOM1L1	9.32941406941019	-0.638105467465519	0.297446189779549	-2.14528035453555	0.0319304382628313	0.270876260298573
VTI1A	860.553347194735	-0.160248017484428	0.0747138603624679	-2.14482315204968	0.0319669893721204	0.271038145955093
C12orf57	795.876915868875	0.611845771245213	0.285321154802161	2.14441081899259	0.0319999841426241	0.271077536597086
PIWIL4	147.001921824642	-0.249816947069557	0.116501249758732	-2.1443284736165	0.032006576891329	0.271077536597086
ARFIP1	1389.25586151419	-0.30841203491779	0.143850114593549	-2.14398185075634	0.0320343410328888	0.271164667466613
AK5	359.166107498873	0.437704179081202	0.204314544243125	2.14230553533357	0.0321689037093656	0.271304838468621
IGHV3-43	117.23714614814	-1.06299806527401	0.496231781901156	-2.14214023374615	0.0321821991453326	0.271304838468621
MTRNR2L8	7.61557846428537	-0.67270215127567	0.313994172059513	-2.14240330278541	0.0321610423531448	0.271304838468621
NEB	81.846786282659	-0.407725466796704	0.190375150357121	-2.14169478543738	0.0322180506156254	0.271304838468621
RPL35	5544.08989389872	0.439956981266117	0.205279494317692	2.14320959201719	0.0320962724177566	0.271304838468621
RPS2	18954.1905929817	0.434207210857492	0.202677259970219	2.1423578102511	0.0321647001450272	0.271304838468621
SOS1	2895.73698464742	-0.270431194039971	0.126244341932821	-2.14212526200879	0.0321834035754702	0.271304838468621
TRAV12-3	123.34694474982	0.369062487799653	0.172318692660261	2.14174377777625	0.0322141058409213	0.271304838468621
URGCP	608.071885530537	0.206760108123502	0.0965101750370655	2.14236590125439	0.0321640495681286	0.271304838468621
ZGPAT	37.9658469954456	0.866171581798265	0.404450850073065	2.14159911307342	0.0322257551751527	0.271304838468621
HCFC1R1	155.551502355236	0.484248972357252	0.226143769232438	2.1413323656931	0.0322472448583975	0.271338531031939
ALG10	123.60454525022	-0.41704101848818	0.194868133358506	-2.1401191220985	0.0323451411060597	0.27144024746531
CASP3	1905.49007607721	-0.258647163076177	0.120831070894951	-2.14056832535268	0.0323088653907795	0.27144024746531
CEP135	889.026229010753	-0.304690757540887	0.142452727323208	-2.13889030604223	0.0324445533307197	0.27144024746531
EXOC8	1514.6290255708	-0.254303759413743	0.11887647509287	-2.1392269514643	0.0324172924435079	0.27144024746531
FAH	208.073379310171	0.345584591168566	0.161574352140785	2.13885797213314	0.0324471727007767	0.27144024746531
FBXO30	1006.57274233893	-0.288989678156459	0.135117594821618	-2.13880123116447	0.032451769724681	0.27144024746531
GPLD1	25.8161576571715	-0.494010133902447	0.230912713724918	-2.13938040021024	0.0324048729766346	0.27144024746531
INF2	743.866228305059	0.6327652309777	0.295769749640186	2.13938454404983	0.0324045376490092	0.27144024746531
QKI	6046.5653244781	-0.305611613628918	0.142829059430303	-2.13970192654001	0.0323788632672846	0.27144024746531
STUB1	918.566546669329	0.479413754593699	0.224063673149407	2.13963177455375	0.0323845366506487	0.27144024746531
TFPT	219.5845891945	0.454083134449833	0.212206409097218	2.13981819107926	0.0323694625104518	0.27144024746531
SEPT9	13540.9543531153	0.38978999610177	0.182346861783925	2.13762930871636	0.0325468410477298	0.271834752731674
UEVLD	552.93313886411	-0.305744595423873	0.143014288549724	-2.1378604790078	0.0325280686671601	0.271834752731674
ZFYVE28	251.320309366727	0.51458137470788	0.240731711474954	2.1375720363348	0.0325514933343291	0.271834752731674
KIF3A	409.527558511289	-0.314496496569845	0.147193891556777	-2.13661377685998	0.0326294181398529	0.272057645973702
PCMTD2	3038.09048907595	-0.287789365449726	0.134697371265331	-2.13656259766814	0.0326335844764966	0.272057645973702
TFRC	1316.65888792042	-0.248160504108509	0.116149181038427	-2.13656697266257	0.0326332283041858	0.272057645973702
TRNT1	636.613261228862	-0.280021469021397	0.131072775224021	-2.13638162877686	0.03264832023737	0.272057645973702
STX1A	74.7986060051389	0.511801478954699	0.239605570404995	2.13601661300956	0.0326780597298553	0.272159299392611
AIP	1414.05786624024	0.472496490027638	0.22123352953714	2.13573634618669	0.0327009100831607	0.272203498310258
SCARNA21	12.588878874785	0.934557852107942	0.437635861885376	2.13546908171963	0.0327227130894519	0.272238936351708
MOSPD3	143.353544467017	0.481592602144341	0.225585268341935	2.13485838718138	0.0327725792941603	0.272368489629282
ZNF396	97.607098333518	-0.352484435954315	0.165109818476342	-2.13484842516994	0.0327733932803473	0.272368489629282
ABCC3	650.689900604936	0.561872131850852	0.263493009967783	2.13239862385553	0.0329740904327917	0.272560624879506
CARD17	37.0852508530768	-0.743734275433363	0.348778974865468	-2.13239423540435	0.0329744508935215	0.272560624879506
CD320	236.124367841706	0.58753486734047	0.275438306846264	2.13309061498263	0.0329172935158109	0.272560624879506
CERS3	15.8291686083201	-0.680171786063336	0.318875190282302	-2.13303451253506	0.0329218951437356	0.272560624879506
FOSL1	3.59824788522232	1.16998181836628	0.548242866313738	2.13405753226297	0.0328380716320196	0.272560624879506
MITD1	809.697081522919	-0.291536722211053	0.136687202415131	-2.13287503921275	0.0329349784523098	0.272560624879506
RPTOR	808.135826882234	0.450381300535564	0.211148339475127	2.13300896258584	0.0329239909809742	0.272560624879506
SUGT1P3	17.3111615955683	-0.58212917072674	0.272784865225787	-2.13402297904213	0.0328408998462817	0.272560624879506
TACO1	289.980611845065	0.182508706675612	0.0855849908188661	2.13248497113094	0.0329669986845416	0.272560624879506
TBC1D23	1378.46024865071	-0.252704620664945	0.118472103487916	-2.13303058884846	0.0329222169924702	0.272560624879506
TBRG1	2402.82677961002	-0.231069517559664	0.10837099709684	-2.13220809764425	0.0329897430731962	0.272560624879506
PRR12	1124.88765702627	0.542305052963412	0.254375441385618	2.13190805688396	0.0330144057532322	0.272619222813811
PSMG3	283.374463010078	0.401398679577336	0.188451402108981	2.1299851053653	0.0331728430737694	0.273781826134365
ZFYVE19	560.855775669494	0.230244611478087	0.108140152435499	2.12913156022615	0.0332433772834778	0.274218097783329
CD248	188.919899211855	0.65549072514787	0.307949300100063	2.12856702364604	0.033290099240351	0.274416852124025
ZNF573	79.0592377305089	-0.40595172822934	0.190729760061572	-2.12841314380246	0.0333028443251829	0.274416852124025
DLGAP3	14.7000144173103	0.63798986584869	0.299862879755238	2.12760534538135	0.0333698186690925	0.274789159250418
PTPRD	2.64603329634392	-1.18958158473103	0.559160751002794	-2.12744113852349	0.0333834470989326	0.274789159250418
ADAMTS6	63.3782854577103	-0.535407299421998	0.251879576392804	-2.12564792703572	0.0335325857940772	0.275093512077121
CLTA	1427.6756897524	0.214615983428645	0.100960901188521	2.12573363452748	0.0335254446839741	0.275093512077121
FOXJ1	14.1235296757244	0.716771510966145	0.337041592760643	2.12665595689603	0.0334486794833612	0.275093512077121
GMFB	1627.39561824334	-0.463605830397604	0.218049184876086	-2.12615254976103	0.0334905595683973	0.275093512077121
KIAA2026	1906.85464428428	-0.204630474129417	0.0962812173863658	-2.12534157423725	0.0335581216114025	0.275093512077121
MCM9	909.073696612085	-0.175752789127258	0.0826506034742721	-2.12645500140803	0.0334653922514096	0.275093512077121
MRPL14	337.612328664459	0.290009482795842	0.136412971851706	2.12596704594275	0.0335060035438028	0.275093512077121
NABP1	6261.83863613455	-0.561850470240667	0.26436390069306	-2.12529195085907	0.0335622594974214	0.275093512077121
RPL18A	10227.9956005663	0.520910516746346	0.245159393157649	2.1247830239626	0.0336047219793637	0.275296127894302
AC104653.1	22.9088503901242	-0.485507902735698	0.228586536549025	-2.12395668644977	0.0336737655944553	0.275570752617915
NT5C3A	1542.83876681695	-0.334635739247973	0.157546399644065	-2.12404561452369	0.0336663294976398	0.275570752617915
CELF2	14202.0980852953	-0.211446319356415	0.0996627891107769	-2.12161751886543	0.0338698700231891	0.276156018539045
INPP4A	4841.86321082213	-0.147249051681992	0.0693982162635149	-2.12179879556078	0.0338546378405639	0.276156018539045
NTMT1	324.44197867527	0.379093547085889	0.178626490881841	2.1222694641449	0.0338151161970524	0.276156018539045
RN7SL812P	3.07031691371032	-1.19955317556349	0.565185992657982	-2.12240429017389	0.033803802240993	0.276156018539045
RNF217	143.504886793294	-0.443586641726093	0.209050337255356	-2.12191306433651	0.0338450391593949	0.276156018539045
SDF4	1858.12940881148	0.46596254695631	0.219565608073265	2.12220188327867	0.0338207884785633	0.276156018539045
SWT1	333.698070191049	-0.188555322547104	0.0888428729231533	-2.12234607395238	0.0338086870709574	0.276156018539045
MAN2B1	3186.37214556566	0.372345606594518	0.175527225358219	2.12129831047365	0.0338967064715128	0.276229673115542
FZD3	109.175734634273	-0.382917539538339	0.180572975645128	-2.1205694715408	0.0339580494800741	0.276342467565912
LSM14B	1351.65267900332	0.16737786626468	0.0789322069810376	2.12052687573896	0.0339616375056393	0.276342467565912
TSNARE1	221.424698883048	0.478089639574901	0.225460902970951	2.12049908997526	0.0339639781933614	0.276342467565912
GALNT8	26.511600933206	0.504353055108436	0.237939552583685	2.11966883871084	0.0340339826651699	0.27652945827864
MCF2L	183.339422194288	0.340581655070214	0.160682611344155	2.1195924824793	0.034040426998724	0.27652945827864
NOA1	684.970618394049	0.153210265857873	0.0722753000257932	2.11981501015141	0.0340216489581719	0.27652945827864
LPAR3	13.3624615106333	0.927187013181386	0.437531161724567	2.11913366245	0.0340791725832529	0.276671040183598
TBC1D15	2023.34162397044	-0.237588516237934	0.112124853400123	-2.11896389634588	0.0340935182283475	0.276671040183598
BCL9L	4617.32779955347	0.426850165933674	0.201511755485051	2.11823952853876	0.0341547870687112	0.276877965314093
EDEM3	3155.16878106432	-0.2516301795554	0.118791504817609	-2.11825062694299	0.0341538476285207	0.276877965314093
NUDT14	70.88440454308	0.568506998907928	0.268434628889067	2.11786013325005	0.0341869148065739	0.276877965314093
OXR1	1572.93622246057	-0.279315543489663	0.131897999317253	-2.11766323170551	0.0342035988905729	0.276877965314093
ZNF326	824.141937947048	-0.298509693521138	0.140965479758455	-2.11760846721223	0.0342082404941426	0.276877965314093
BBIP1	580.398157101292	-0.263483418135515	0.124470824028974	-2.11682874433435	0.0342743848785424	0.27697987279972
NME3	167.602030939334	0.887742865519083	0.419344264044202	2.1169786775133	0.0342616574713975	0.27697987279972
TMEM39A	756.517871462059	-0.13691944164765	0.0646692418768584	-2.11722663934067	0.0342406175503467	0.27697987279972
ALOX12B	4.44597994052669	0.737088475402744	0.3483070635213	2.11620306505116	0.0343275406575669	0.277265029069655
PHB	1390.46822529561	0.234921179013985	0.111051245000897	2.11543039442814	0.0343932815650665	0.277651486349413
CDCA4	190.314140948473	0.286903474651481	0.135660466642546	2.11486427661676	0.0344415166554347	0.277674273920753
FAM200B	865.963649643695	-0.271164560936284	0.128217655713332	-2.11487692102678	0.0344404386796126	0.277674273920753
MRPS26	301.202873180436	0.252064066276912	0.119204173465889	2.11455739298458	0.0344676882941074	0.277674273920753
TRAPPC12	686.74231731581	0.279930568174342	0.132381559799777	2.11457372611208	0.0344662949449683	0.277674273920753
AGBL2	80.8309452344542	-0.391894508765436	0.185974096098619	-2.10725319808851	0.0350956378584919	0.277766774763676
ATG9B	162.009056781451	0.376402225886418	0.178120926782942	2.11318362577971	0.0345850542268881	0.277766774763676
BEST4	12.0630703790742	0.53806071301038	0.255274366675545	2.10777415694956	0.0350505292631276	0.277766774763676
C12orf10	531.644204457185	0.312690332428474	0.14823222374253	2.10946260221797	0.0349046707962864	0.277766774763676
CCDC12	843.894679648237	0.377718296788521	0.178970052200462	2.11051118410271	0.0348143488557102	0.277766774763676
CRTC3	2577.50414917323	0.164280085554966	0.0778147107196758	2.11117003501791	0.0347576994243044	0.277766774763676
DAZAP1	1480.4354599783	0.234584467003852	0.11108431742302	2.11176944186038	0.0347062295309688	0.277766774763676
EMC10	1516.01636282554	0.334524962095168	0.158467311505002	2.11100295018641	0.0347720582849498	0.277766774763676
FAM120AOS	1012.97597997563	-0.243765624927961	0.115639044971794	-2.10798718536129	0.0350320978998933	0.277766774763676
FAM49A	3575.61276913585	-0.247477564718296	0.11749944093682	-2.1062020614325	0.0351868041793306	0.277766774763676
FBLN5	284.102821945381	0.430918704550258	0.204384450007961	2.10837323746241	0.0349987174931235	0.277766774763676
FBXL15	84.0370156173765	0.779656828884778	0.37020523077845	2.10601246029224	0.0352032700099017	0.277766774763676
GLDC	114.10956520943	-1.05973455393924	0.502191406956366	-2.11022040453058	0.0348393757811438	0.277766774763676
GMNN	130.967450047286	-0.278723691515039	0.13233586882416	-2.10618401489766	0.0351883711398705	0.277766774763676
GTF2F1	1485.80342696653	0.31122753939308	0.147516347403192	2.10978338924317	0.0348770178715315	0.277766774763676
HIST2H2BD	130.151946817515	-2.54187781095378	1.2057129878217	-2.10819476660533	0.0350141457896092	0.277766774763676
HPS6	552.368969409609	0.408047601595978	0.19312962160904	2.11281727886365	0.0346164101741216	0.277766774763676
INTS9	777.575557067668	0.134666426432715	0.0638145272257744	2.1102785257073	0.034834372157743	0.277766774763676
KIAA1109	6381.77893007727	-0.294211536719941	0.139288240371082	-2.11224964818368	0.0346650421314263	0.277766774763676
KLHL24	2675.92246935093	-0.258970231195722	0.122973734888418	-2.10589872244429	0.0352131506805975	0.277766774763676
MYCBPAP	29.3229654470146	-0.635988202051759	0.30170139559832	-2.10800550256156	0.035030513469645	0.277766774763676
NDUFA2	638.202871508903	0.299602198139655	0.141854055272	2.11204535228251	0.0346825595294672	0.277766774763676
NFKBIL1	123.384012601366	0.431628035715449	0.204286747273002	2.11285382667841	0.0346132809252214	0.277766774763676
PPP1R3D	876.838914328896	-0.300517905497488	0.142364366482786	-2.11090677338719	0.0347803257801947	0.277766774763676
PRLR	57.8065110132587	-0.493539740791687	0.234280591467926	-2.10661812700458	0.0351506941805082	0.277766774763676
PUF60	1636.10517919069	0.386862046001521	0.183610079489716	2.10697608255864	0.0351196528216078	0.277766774763676
RAB11FIP2	884.647730223281	-0.337649714738071	0.159924048348788	-2.11131295276912	0.0347454214417033	0.277766774763676
RAB3A	35.2531175562353	0.459822877184311	0.217765756229643	2.11154813844749	0.0347252248370512	0.277766774763676
RGS7	7.03992977948216	-0.923973427418275	0.43819178666652	-2.10860508008894	0.0349786840266991	0.277766774763676
RNU6-196P	2.30527077886688	-1.27712283931345	0.606185115324275	-2.10681985919476	0.0351331973942479	0.277766774763676
RPUSD2	260.826378347926	0.229410216694214	0.108858962890243	2.1074077007836	0.0350822546693281	0.277766774763676
SCN3A	147.453818343388	-0.494522223064327	0.234006054179955	-2.11328815742532	0.0345761117238082	0.277766774763676
SLC25A36	1508.98416769736	-0.399877293666899	0.189485299272472	-2.11033412725011	0.0348295860227189	0.277766774763676
SYNGR3	16.5540164808439	0.623410814772098	0.294986543101966	2.11335340323171	0.034570531058155	0.277766774763676
THAP3	284.900498247301	0.373772456405983	0.176931826886987	2.11252244993053	0.034641662467598	0.277766774763676
TUBA8	216.349886188148	0.582035473073507	0.27551854257737	2.11250926209463	0.0346427923820335	0.277766774763676
WDFY3-AS2	21.5623108918371	-0.607117063495087	0.288162224628854	-2.1068586081227	0.0351298374446989	0.277766774763676
ZNF354A	675.306385624551	-0.30604936767957	0.145199786387938	-2.1077811152	0.0350499270998019	0.277766774763676
ZNF564	7.724729667366	-0.66213000859513	0.313947034643973	-2.10905004834974	0.0349402618510581	0.277766774763676
ZNF805	220.156257026023	-0.834507558955271	0.39614851613202	-2.10655227767448	0.0351564070834792	0.277766774763676
ZNF93	194.132035109964	-0.203754063260272	0.0964465610009948	-2.11261097488142	0.0346340785944804	0.277766774763676
PPIL2	1951.07670913878	0.25954723301117	0.123272131988746	2.10548182159181	0.0352493880663354	0.277770190572504
SIRPG	1147.11726690922	0.253587730175678	0.120431895635666	2.10565256684856	0.0352345428932747	0.277770190572504
ALPK2	8.37488772229978	0.849210784949875	0.403635972752275	2.10390263077732	0.0353869414617972	0.278147813435281
CHRNB1	252.318597928006	0.206803295200132	0.0982631157141311	2.10458719629619	0.035327257117632	0.278147813435281
MED7	405.877925182401	-0.220903500170912	0.104980513695478	-2.10423337050623	0.0353580949425437	0.278147813435281
NCOR2	1934.80396808395	0.534216777194528	0.253914550941188	2.10392344674356	0.0353851253389774	0.278147813435281
YIF1B	513.26502764112	0.441349712013422	0.209758878548048	2.10408119583994	0.0353713648476315	0.278147813435281
ADPGK	3499.02079713022	-0.15002502863201	0.0714888772721036	-2.09857860910277	0.03585406364609	0.278169783316712
BRMS1	953.429665383366	0.330608912364187	0.157278475084568	2.10206076951356	0.0355479528362527	0.278169783316712
CAPZB	10464.6546603258	0.129834079659504	0.0618712199042476	2.09845676003216	0.0358648157727731	0.278169783316712
CCDC187	13.6286244903968	-0.984030142371002	0.468052923902249	-2.10239075993148	0.0355190599418237	0.278169783316712
CENPB	1151.43277987996	0.355773031004824	0.169169786665903	2.10305302156258	0.0354611349038451	0.278169783316712
CLHC1	85.8292519179101	-0.724190729779108	0.344780686362406	-2.10043879609282	0.0356902592455297	0.278169783316712
COX18	463.05995716613	-0.16087164539412	0.0764940604496798	-2.10306060952205	0.0354604716865695	0.278169783316712
DCTN4	1635.29574144322	-0.181106417428114	0.0862626836582094	-2.09947580747308	0.035774978257479	0.278169783316712
EDRF1	1069.88117881955	-0.206221004217275	0.0982076269300025	-2.09984713676321	0.0357422902338279	0.278169783316712
FANCE	197.796022504452	0.167385795893072	0.0797455541090174	2.09899846785496	0.0358170357951296	0.278169783316712
HGH1	370.092261647024	0.427667738175907	0.203451437406324	2.10206299659505	0.0355477577730109	0.278169783316712
HLA-DQB2	347.455924866448	1.14481234770997	0.545574601344154	2.09836078308896	0.0358732868437988	0.278169783316712
MAK	298.132238897693	-0.658331561824886	0.313207783361379	-2.10190038944627	0.0355620024357762	0.278169783316712
MBTD1	1547.96649137352	-0.232945385475598	0.11085603231983	-2.1013325175082	0.0356117871884858	0.278169783316712
MDM4	3801.79255011497	-0.350690290551305	0.167008538334716	-2.09983449976945	0.0357434022463325	0.278169783316712
MIR4477B	2.38251020719141	-1.22024806011123	0.5808969181927	-2.10062753286365	0.0356736751827245	0.278169783316712
NOB1	791.369058212087	0.300739529374061	0.143335433628281	2.09815201839054	0.0358917186259383	0.278169783316712
ORC6	49.0136666290752	-0.33664292850572	0.160429659697638	-2.0983833609084	0.0358712939376396	0.278169783316712
OTOA	2.95243837993849	1.01391436509844	0.483044598337255	2.09900776985926	0.0358162158095352	0.278169783316712
PES1	1050.12180420551	0.310494366479474	0.147611826367247	2.10345183120346	0.0354262917212042	0.278169783316712
POLG	2970.77189304144	0.203766990100895	0.096925418913069	2.10230703551202	0.0355263886839087	0.278169783316712
PRKCSH	4761.34702976697	0.361726425297634	0.172232065981927	2.10022694226749	0.0357088824081243	0.278169783316712
RAB25	11.4173924033375	0.686805936511552	0.3268690170548	2.10116560663934	0.0356264313949119	0.278169783316712
RPL21P123	4.84984849660508	-1.22239469524538	0.582559472470163	-2.09831743025685	0.0358771137901073	0.278169783316712
TBCE	94.1745998696216	-1.63287817069753	0.777029723057135	-2.10143591968806	0.0356027176001516	0.278169783316712
[truncated: 27,537 more rows]
